# Supplementary material for: 4,8,9,10-Tetra­kis(4-fluoro­phen­yl)-1,3-diaza­tricyclo­[3.3.1.1]decan-6-one
Source: Acta Crystallogr Sect E Struct Rep Online. 2009 Jun 10;65(Pt 7):o1530. doi: 10.1107/S160053680902090X (PMC2969218; doi:10.1107/S160053680902090X)
Supplement: Supplementary file 2 [file e-65-o1530-Isup2.hkl]

#
# h,k,l, Fc-squared, Fo-squared, sigma(Fo-squared) and status flag
#
data_I
_shelx_title ' 2fbd12 in P 21/c'
_shelx_refln_list_code          4
_shelx_F_calc_maximum      231.20
_exptl_crystal_F_000      1096.00
_reflns_d_resolution_high  0.8427
 
loop_
 _symmetry_equiv_pos_as_xyz
 'x, y, z'
 '-x, y+1/2, -z+1/2'
 '-x, -y, -z'
 'x, -y-1/2, z-1/2'
 
_cell_length_a     6.8432
_cell_length_b    12.5045
_cell_length_c    28.8930
_cell_angle_alpha  90.000
_cell_angle_beta   92.393
_cell_angle_gamma  90.000
 
_shelx_F_squared_multiplier     1.000
 
loop_
 _refln_index_h
 _refln_index_k
 _refln_index_l
 _refln_F_squared_calc
 _refln_F_squared_meas
 _refln_F_squared_sigma
 _refln_observed_status
   1   0   0      278.80      251.29      6.99 o
   2   0   0      735.46      779.94     13.51 o
   3   0   0      444.27      446.17     11.56 o
   4   0   0       13.09       10.85      9.38 o
   5   0   0      873.42      841.22     23.46 o
   6   0   0      941.52     1013.46     28.98 o
   7   0   0      247.67      233.23     11.68 o
   8   0   0       10.26       22.97     16.88 o
   1   1   0    30460.67    27449.01    116.18 o
   2   1   0     1867.68     1780.90     13.51 o
   3   1   0       89.60       91.21      9.85 o
   4   1   0       94.83      103.97      4.52 o
   5   1   0       64.45       66.52      5.40 o
   6   1   0       38.87       35.29      7.44 o
   7   1   0        0.31       -5.19     11.08 o
   8   1   0       23.80       29.28     15.33 o
   0   2   0      474.21      552.37      9.04 o
   1   2   0     3435.40     3244.08     20.54 o
   2   2   0     2323.30     2330.52     22.37 o
   3   2   0        7.19        9.80      8.97 o
   4   2   0      188.91      192.96      7.41 o
   5   2   0        0.77       17.26     11.59 o
   6   2   0      361.15      371.61     11.92 o
   7   2   0       10.26       18.89     15.94 o
   8   2   0       25.02       29.94     17.64 o
   1   3   0    10181.32     9670.41     39.43 o
   2   3   0       92.59       85.31      5.60 o
   3   3   0     3082.88     3259.06     32.44 o
   4   3   0      146.77      170.86      7.59 o
   5   3   0        3.51        0.40      8.64 o
   6   3   0      333.12      316.22     11.90 o
   7   3   0       55.53       24.98     16.94 o
   0   4   0    47839.33    45068.78     90.51 o
   1   4   0      544.93      549.07     13.33 o
   2   4   0        2.24        2.14      8.48 o
   3   4   0      245.00      279.25      8.86 o
   4   4   0      258.60      234.71      8.28 o
   5   4   0      143.25      153.29      8.91 o
   6   4   0        8.86        7.81     15.38 o
   7   4   0       10.57        3.66     15.85 o
   1   5   0      472.55      505.71     14.20 o
   2   5   0      323.12      336.73      9.58 o
   3   5   0      714.05      705.06     19.04 o
   4   5   0       86.39       67.47      8.48 o
   5   5   0        4.94       -5.69     14.33 o
   6   5   0      123.91      117.86     10.00 o
   7   5   0       32.32       19.74     17.28 o
   0   6   0      156.59      168.87      7.05 o
   1   6   0     7710.84     7678.74     48.67 o
   2   6   0     1323.39     1277.37     23.26 o
   3   6   0       28.00       28.89      6.54 o
   4   6   0       18.92       12.68     12.59 o
   5   6   0       64.67       79.66      8.95 o
   6   6   0       59.17       70.01      9.62 o
   7   6   0        2.36      -10.27     16.63 o
   1   7   0      981.28      959.30     21.72 o
   2   7   0      793.07      825.44     21.05 o
   3   7   0      407.81      395.67     11.79 o
   4   7   0      498.58      516.16     15.29 o
   5   7   0       45.14       64.33      6.50 o
   6   7   0        2.78       13.26     15.94 o
   7   7   0        8.72       -0.83     17.41 o
   0   8   0     1026.32     1009.84     23.73 o
   1   8   0      131.52      119.95      7.95 o
   2   8   0       23.40        5.74     13.77 o
   3   8   0       92.02       95.08      8.60 o
   4   8   0       84.76       77.87      9.27 o
   5   8   0      189.19      184.50      7.84 o
   6   8   0        0.03       14.80     16.54 o
   1   9   0       55.74       32.10      8.15 o
   2   9   0      380.99      369.15     11.65 o
   3   9   0       51.62       68.29      9.53 o
   4   9   0      166.89      160.41     10.83 o
   5   9   0       24.72       32.75     17.68 o
   6   9   0       28.35       23.62     18.08 o
   0  10   0      126.55      125.89     10.52 o
   1  10   0      143.15      166.15      9.96 o
   2  10   0       10.34       28.38      9.22 o
   3  10   0       43.67       56.77      9.13 o
   4  10   0        3.71       -2.61     15.25 o
   5  10   0        0.18       -5.16     16.21 o
   1  11   0      410.99      372.34     13.08 o
   2  11   0       15.37       29.67     15.81 o
   3  11   0       63.13       74.21      9.51 o
   4  11   0      101.53      106.02     11.65 o
   5  11   0        5.49       27.82     16.94 o
   0  12   0       45.88       35.59     10.58 o
   1  12   0      180.28      141.19     11.61 o
   2  12   0       12.54       -2.63     16.50 o
   3  12   0       37.19       19.85     18.60 o
   4  12   0        0.94      -14.71     18.28 o
   1  13   0        2.05       11.45     17.50 o
   2  13   0       25.17       16.10     18.17 o
   3  13   0      111.62      111.25     12.41 o
   0  14   0       53.58       30.88     21.86 o
   1  14   0       11.03        5.47     19.89 o
   2  14   0       15.09       21.79     18.80 o
  -8   1   1       11.29        5.54     19.32 o
  -7   1   1       31.80       30.61      8.46 o
  -6   1   1      371.71      355.98      8.40 o
  -5   1   1        8.79       10.71      8.89 o
  -4   1   1      217.38      213.72      5.18 o
  -3   1   1       36.10       27.60      3.54 o
  -2   1   1      639.96      608.38      9.05 o
  -1   1   1     4148.15     3933.49     32.05 o
   1   1   1     1677.47     1536.67      9.47 o
   2   1   1     4513.89     4447.75     20.44 o
   3   1   1      381.62      383.66      7.98 o
   4   1   1      259.15      252.53      5.39 o
   5   1   1        1.14       10.06      8.93 o
   6   1   1      927.41      927.99     17.75 o
   7   1   1      226.94      239.57      9.91 o
   8   1   1        0.18       15.75     12.03 o
  -8   2   1       23.05       30.52     10.56 o
  -7   2   1       94.82       92.49     11.27 o
  -6   2   1      146.91      150.56      9.91 o
  -5   2   1      107.63      118.46      7.93 o
  -4   2   1     1552.58     1607.36     26.66 o
  -3   2   1       87.33       70.93      5.47 o
  -2   2   1     1348.67     1270.07     17.39 o
  -1   2   1    25469.45    23514.52     52.84 o
   0   2   1      509.47      511.99      7.87 o
   1   2   1     3922.55     3707.42     22.04 o
   2   2   1      404.12      356.69      9.87 o
   3   2   1     1134.24     1081.15     19.31 o
   4   2   1      179.35      174.03      7.26 o
   5   2   1     1061.67     1008.48     26.68 o
   6   2   1       42.16       35.18      8.75 o
   7   2   1       31.86       33.67     10.27 o
   8   2   1       56.24       65.93     11.25 o
  -7   3   1        6.51       -3.57     15.45 o
  -6   3   1      436.13      419.67     13.04 o
  -5   3   1       40.20       34.27      5.27 o
  -4   3   1      454.25      492.88     14.82 o
  -3   3   1      104.87      128.13      6.34 o
  -2   3   1        0.10        1.23      8.68 o
  -1   3   1     1294.59     1234.77     15.85 o
   0   3   1     2222.99     2185.09     42.61 o
   1   3   1     9277.34     8973.92     38.06 o
   2   3   1      664.54      650.94     14.78 o
   3   3   1     2009.90     2076.73     26.46 o
   4   3   1     1016.32     1015.89     22.35 o
   5   3   1        6.57       12.86      8.50 o
   6   3   1      547.71      522.79     15.11 o
   7   3   1       24.69       18.80     10.00 o
  -7   4   1       54.61       39.31     10.94 o
  -6   4   1        9.18        8.39     13.98 o
  -5   4   1       36.81       18.17      7.84 o
  -4   4   1       97.93       99.21      7.17 o
  -3   4   1      249.37      320.10      9.67 o
  -2   4   1        0.06       10.69      8.60 o
  -1   4   1     3484.32     3373.81     27.08 o
   0   4   1    17189.91    17370.03    445.09 o
   1   4   1       31.29       25.47      5.25 o
   2   4   1      326.18      359.53     11.03 o
   3   4   1      198.40      207.89      7.23 o
   4   4   1      364.72      337.07      9.93 o
   5   4   1      356.92      363.10     10.98 o
   6   4   1      378.72      340.08     12.57 o
   7   4   1       51.14       38.89     10.72 o
  -7   5   1       27.53        6.07     17.66 o
  -6   5   1        3.29       13.77     15.69 o
  -5   5   1       16.01       26.43     14.33 o
  -4   5   1      348.14      354.68     10.72 o
  -3   5   1      164.90      164.23      7.05 o
  -2   5   1        0.70       -5.49      9.22 o
  -1   5   1      458.50      503.37     14.11 o
   0   5   1     3509.38     3606.64     21.64 o
   1   5   1      404.26      430.92     11.90 o
   2   5   1      143.05      131.27      6.30 o
   3   5   1       37.62       41.57      5.98 o
   4   5   1      504.79      531.25     16.70 o
   5   5   1        1.94        9.89     13.84 o
   6   5   1      549.19      569.23     16.81 o
   7   5   1       63.24       72.51     10.47 o
  -7   6   1        2.76        6.32     16.79 o
  -6   6   1       21.12       40.79      9.18 o
  -5   6   1        2.05        7.17     13.60 o
  -4   6   1      241.06      245.65      9.33 o
  -3   6   1     1954.31     1980.57     30.34 o
  -2   6   1      289.73      323.07      9.98 o
  -1   6   1     3253.65     3244.95     32.71 o
   0   6   1     1044.33     1207.10     21.16 o
   1   6   1       85.71      115.80      6.54 o
   2   6   1      328.98      323.76      8.44 o
   3   6   1        8.34       -7.50     10.94 o
   4   6   1      218.74      254.87      9.62 o
   5   6   1      324.74      298.51     11.77 o
   6   6   1       97.42       90.86     10.00 o
   7   6   1        0.48        2.37     16.97 o
  -7   7   1        8.01        7.43     16.99 o
  -6   7   1       39.81      -17.59     17.59 o
  -5   7   1        8.53       -0.83     10.54 o
  -4   7   1        0.53      -11.05     13.93 o
  -3   7   1      169.23      153.17      9.24 o
  -2   7   1      370.11      357.16     10.67 o
  -1   7   1      166.64      117.72      7.35 o
   0   7   1     4701.61     4711.59     43.53 o
   1   7   1     3015.75     2955.45     34.58 o
   2   7   1       32.73       29.11      6.54 o
   3   7   1      247.94      262.77     10.07 o
   4   7   1      142.40      163.96      9.69 o
   5   7   1       11.54       15.13      8.58 o
   6   7   1       52.13       25.16     16.70 o
   7   7   1       35.06       46.30     11.39 o
  -6   8   1        5.99        5.92     16.72 o
  -5   8   1       79.79       91.12      6.97 o
  -4   8   1       50.46       64.90      8.53 o
  -3   8   1      509.51      481.33     14.65 o
  -2   8   1      396.30      364.10     11.10 o
  -1   8   1      505.80      539.18     16.86 o
   0   8   1      293.89      277.41      6.57 o
   1   8   1      566.77      578.16     17.30 o
   2   8   1       34.79       24.49      8.10 o
   3   8   1      852.38      850.04     22.37 o
   4   8   1      252.33      238.41     10.94 o
   5   8   1       28.61       44.08      6.45 o
   6   8   1       13.54       20.76     16.52 o
  -6   9   1        5.24      -18.78     18.78 o
  -5   9   1      406.44      399.24     14.51 o
  -4   9   1        2.98        3.57     15.61 o
  -3   9   1      379.30      380.65     12.52 o
  -2   9   1       67.57       81.53      8.82 o
  -1   9   1      293.69      288.11     10.36 o
   0   9   1      486.47      473.85     10.30 o
   1   9   1        0.21       -0.42     13.33 o
   2   9   1     1100.66     1079.23     28.33 o
   3   9   1     2232.03     2106.31     39.43 o
   4   9   1      123.69       -0.60      2.88 o
   5   9   1       94.53      114.13     11.25 o
   6   9   1       14.72       22.30     17.08 o
  -5  10   1        0.03       30.16     16.01 o
  -4  10   1       18.43       18.89     15.47 o
  -3  10   1        6.38       -9.89     15.61 o
  -2  10   1       97.82      102.90     10.45 o
  -1  10   1      320.65      317.31     11.45 o
   0  10   1       19.02       27.24      9.08 o
   1  10   1     1382.68     1344.01     31.41 o
   2  10   1        0.80       -6.43     15.98 o
   3  10   1      211.45      215.08     10.98 o
   4  10   1       80.79       87.29      9.96 o
   5  10   1        2.43      -16.23     17.08 o
  -5  11   1      177.20      166.17     13.55 o
  -4  11   1       29.45       33.82     10.63 o
  -3  11   1      102.56       73.99     10.58 o
  -2  11   1        2.98       -0.60     16.05 o
  -1  11   1        7.22        6.25     15.85 o
   0  11   1      134.22      131.28     10.88 o
   1  11   1      307.21      315.84     12.39 o
   2  11   1       72.75       79.26      9.64 o
   3  11   1       36.90       49.92      9.35 o
   4  11   1       41.29       22.06     18.04 o
   5  11   1        7.34        6.36     18.73 o
  -4  12   1       42.36       -6.21     19.40 o
  -3  12   1        8.08       24.80     17.26 o
  -2  12   1        0.88      -17.41     17.41 o
  -1  12   1        0.94       10.16     16.86 o
   0  12   1       47.26       57.93     14.79 o
   1  12   1       24.90       40.21      9.91 o
   2  12   1        8.17       27.73     15.85 o
   3  12   1        4.97       -8.53     17.03 o
   4  12   1        0.79        1.56     17.97 o
  -3  13   1        3.93       -1.56     19.22 o
  -2  13   1       18.62       -5.85     18.69 o
  -1  13   1        7.74       17.90     17.64 o
   0  13   1       13.25       17.69     13.58 o
   1  13   1       28.89       12.90     19.07 o
   2  13   1       22.74       17.59     19.16 o
   3  13   1        1.16       -4.69     18.71 o
  -2  14   1       39.09       36.32     18.49 o
  -1  14   1       28.70       24.22     20.09 o
   0  14   1       27.74        7.83     13.98 o
   1  14   1       14.36       32.06     19.13 o
   2  14   1        2.48      -20.00     20.00 o
  -8   0   2        0.46        9.82     16.90 o
  -7   0   2      651.68      638.01     19.02 o
  -6   0   2       34.69       20.41     14.76 o
  -5   0   2        0.81        8.55      6.59 o
  -4   0   2       43.30       78.61      6.14 o
  -3   0   2     1241.77     1149.09     19.07 o
  -2   0   2     3930.19     3898.65     26.81 o
  -1   0   2     9479.49     8768.69     28.09 o
   1   0   2     7268.97     6856.79     25.43 o
   2   0   2     9233.52     8743.52     39.67 o
   3   0   2     1836.62     1795.29     23.06 o
   4   0   2      368.26      371.81     10.29 o
   5   0   2     1493.58     1423.49     29.67 o
   6   0   2        5.37       -8.35     14.38 o
   7   0   2        5.43       15.74     15.63 o
   8   0   2        2.43      -16.25     16.25 o
  -8   1   2       12.93        4.22     11.97 o
  -7   1   2        8.16       -1.10     15.35 o
  -6   1   2      685.87      652.34     13.53 o
  -5   1   2        8.11        8.21     12.68 o
  -4   1   2      761.21      797.59     13.85 o
  -3   1   2     1428.60     1424.38     14.82 o
  -2   1   2      901.14      929.60     10.49 o
  -1   1   2     2618.88     2444.97     14.30 o
   0   1   2    11594.76    10319.25     98.96 o
   1   1   2     6063.95     5546.62     17.25 o
   2   1   2        1.50       11.82      5.33 o
   3   1   2      140.55      146.29      4.19 o
   4   1   2      122.66      108.14      7.78 o
   5   1   2        1.22        9.97      8.57 o
   6   1   2      652.01      680.61     27.00 o
   7   1   2      121.84      117.11      9.12 o
   8   1   2        7.56       14.70     12.84 o
  -8   2   2        0.03        9.96     16.28 o
  -7   2   2       47.29       66.33     10.18 o
  -6   2   2      389.43      368.30     12.46 o
  -5   2   2       38.30       10.00     13.19 o
  -4   2   2       34.98       17.68     10.09 o
  -3   2   2      217.38      207.63      6.59 o
  -2   2   2     3751.09     3597.26     27.53 o
  -1   2   2     3476.67     3390.60     21.41 o
   0   2   2     5817.00     5555.52     90.03 o
   1   2   2     3562.84     3275.93     21.19 o
   2   2   2      348.18      356.20      9.85 o
   3   2   2     1321.07     1282.97     20.78 o
   4   2   2      248.14      284.34      8.31 o
   5   2   2        0.04        5.96     12.61 o
   6   2   2      146.73      144.29      9.80 o
   7   2   2       72.82       84.79     10.54 o
   8   2   2       18.64       29.47     10.78 o
  -7   3   2        5.46       22.12     15.54 o
  -6   3   2      374.06      362.56     11.97 o
  -5   3   2        6.58       14.36      8.65 o
  -4   3   2      517.26      550.97     15.58 o
  -3   3   2     1963.70     2102.74     26.95 o
  -2   3   2     4156.57     4196.18     31.39 o
  -1   3   2     6586.74     6501.48     32.93 o
   0   3   2    14788.77    14108.00     66.71 o
   1   3   2      142.01      135.00      5.00 o
   2   3   2     1617.89     1578.43     20.49 o
   3   3   2      877.99      904.69     18.75 o
   4   3   2       14.29        9.53     10.07 o
   5   3   2       38.39       43.31      7.81 o
   6   3   2       65.71       59.47      9.00 o
   7   3   2        3.03       10.78     15.98 o
  -7   4   2        0.19       -2.21     15.72 o
  -6   4   2      217.55      213.88     10.56 o
  -5   4   2       18.23        2.46     13.35 o
  -4   4   2      980.09     1061.79     23.89 o
  -3   4   2     4777.96     5095.99     42.37 o
  -2   4   2      405.08      492.97     13.86 o
  -1   4   2       36.82       27.75      5.18 o
   0   4   2    15083.25    15019.30    246.46 o
   1   4   2     1171.11     1151.85     17.53 o
   2   4   2      351.56      347.11     10.81 o
   3   4   2     1189.02     1250.38     22.15 o
   4   4   2        3.52       11.70      6.34 o
   5   4   2        1.11      -14.04     14.04 o
   6   4   2       39.38       32.08      8.84 o
   7   4   2       40.37       51.53     10.81 o
  -7   5   2        0.56        8.35     16.07 o
  -6   5   2       14.59       23.82     15.61 o
  -5   5   2        5.66      -14.00     14.06 o
  -4   5   2       26.31       14.02      7.55 o
  -3   5   2      624.23      670.83     19.16 o
  -2   5   2     1741.15     1798.40     24.87 o
  -1   5   2      403.37      339.39      9.80 o
   0   5   2       53.96       58.87      4.24 o
   1   5   2        4.79        4.20      9.11 o
   2   5   2      186.75      212.02      7.03 o
   3   5   2       62.87       69.48      6.32 o
   4   5   2      460.25      437.51     12.23 o
   5   5   2      396.68      383.39     11.72 o
   6   5   2       77.69       86.91      9.40 o
   7   5   2       20.78       13.75     17.46 o
  -7   6   2       91.21       83.83     10.96 o
  -6   6   2      122.27      117.36      9.85 o
  -5   6   2       18.26       -3.30     14.38 o
  -4   6   2        7.29       11.94      6.94 o
  -3   6   2       66.51       65.21      6.85 o
  -2   6   2      679.03      640.74     18.08 o
  -1   6   2      373.33      414.18     12.75 o
   0   6   2     2296.54     2476.60     21.40 o
   1   6   2      237.37      194.19      7.14 o
   2   6   2        0.50       -9.80      9.80 o
   3   6   2      244.39      239.10      8.53 o
   4   6   2        2.92       -3.66     11.88 o
   5   6   2       19.13       42.64      8.62 o
   6   6   2      251.35      238.81     11.77 o
   7   6   2        5.72       -4.78     17.41 o
  -7   7   2        0.41       -4.96     17.77 o
  -6   7   2      163.21      122.10     12.12 o
  -5   7   2       29.02       22.71      7.52 o
  -4   7   2       47.89       35.36      8.46 o
  -3   7   2       74.19       83.65      8.37 o
  -2   7   2        2.35       -6.88     10.89 o
  -1   7   2      116.05      136.05      7.48 o
   0   7   2       94.66      113.50      5.13 o
   1   7   2      513.18      538.89     15.63 o
   2   7   2      479.34      454.39     13.62 o
   3   7   2      139.29      128.13      8.97 o
   4   7   2        0.29       22.26     13.31 o
   5   7   2        0.18        0.15     13.66 o
   6   7   2       89.85       93.16     11.34 o
   7   7   2        0.19       11.65     17.32 o
  -6   8   2      111.02      127.86     12.35 o
  -5   8   2       24.18       22.13      7.62 o
  -4   8   2       15.91       11.50     14.49 o
  -3   8   2      146.50      151.32      9.04 o
  -2   8   2      454.41      450.44     13.71 o
  -1   8   2     1284.19     1341.66     26.75 o
   0   8   2      196.59      226.74      6.18 o
   1   8   2      559.85      529.78     16.83 o
   2   8   2      568.62      561.10     18.20 o
   3   8   2      329.58      293.89     10.58 o
   4   8   2       21.57       34.54      8.84 o
   5   8   2       12.19        6.52     11.70 o
   6   8   2        0.37       -8.19     16.92 o
  -6   9   2        0.44       13.37     16.23 o
  -5   9   2        4.75        1.36     15.98 o
  -4   9   2       38.58       47.42      9.09 o
  -3   9   2        0.01       -8.95     14.76 o
  -2   9   2      298.83      313.29     11.25 o
  -1   9   2      281.81      287.13     10.27 o
   0   9   2        0.74        0.42      9.96 o
   1   9   2     1054.82     1030.85     26.21 o
   2   9   2      396.36      374.64     11.70 o
   3   9   2      335.89      309.30     11.99 o
   4   9   2      192.78      201.87     11.39 o
   5   9   2       13.54        7.55     17.06 o
   6   9   2        0.62       11.19     17.86 o
  -5  10   2       13.60        0.74     16.34 o
  -4  10   2        7.74        3.26     15.07 o
  -3  10   2       24.81       25.23      9.02 o
  -2  10   2     1273.67     1250.42     31.68 o
  -1  10   2      135.95      153.51     10.18 o
   0  10   2      232.87      257.73      7.86 o
   1  10   2       63.85       52.87      9.67 o
   2  10   2      837.64      779.74     23.64 o
   3  10   2       88.76       91.78      9.93 o
   4  10   2      201.71      192.29     11.77 o
   5  10   2        2.26       -9.62     17.84 o
  -5  11   2        0.00        1.59     18.20 o
  -4  11   2      106.55       87.45     11.92 o
  -3  11   2      104.70       98.95     10.38 o
  -2  11   2       49.31       54.74      9.60 o
  -1  11   2      288.62      272.97     12.06 o
   0  11   2        0.40       -8.75     11.72 o
   1  11   2       56.52       67.44     10.07 o
   2  11   2        5.37      -10.14     15.74 o
   3  11   2       35.25       21.28     16.45 o
   4  11   2       18.33       21.41     17.57 o
   5  11   2       14.50       13.57     18.22 o
  -4  12   2        0.96        0.78     17.32 o
  -3  12   2       22.67       29.80     19.29 o
  -2  12   2       88.30       73.56     10.23 o
  -1  12   2      120.87      132.26     11.32 o
   0  12   2       42.21       40.15      9.92 o
   1  12   2      114.82      116.29     10.63 o
   2  12   2       16.29       11.07      9.67 o
   3  12   2       98.21       88.12     11.94 o
   4  12   2      126.19      147.39     12.55 o
  -3  13   2        4.30       19.49     17.53 o
  -2  13   2       17.62       -5.87     18.55 o
  -1  13   2        2.33      -16.50     17.95 o
   0  13   2        5.84        4.09     13.35 o
   1  13   2        0.30        7.90     18.53 o
   2  13   2       16.98       12.95     11.34 o
   3  13   2       11.73       25.52     11.34 o
  -2  14   2       18.23       32.33     18.44 o
  -1  14   2        0.07       21.14     18.35 o
   0  14   2        1.75      -13.42     14.24 o
   1  14   2       79.83       70.82     12.90 o
   2  14   2       28.05        0.80     20.63 o
  -8   1   3       47.59       50.00     10.75 o
  -7   1   3      160.81      158.76      8.35 o
  -6   1   3      255.32      220.04      7.61 o
  -5   1   3       89.90       93.25      5.47 o
  -4   1   3      699.76      726.50     24.74 o
  -3   1   3      105.62      134.14      4.23 o
  -2   1   3     4152.65     3982.19     30.92 o
  -1   1   3    21812.73    20400.05    100.81 o
   0   1   3      287.16      289.72      3.36 o
   1   1   3      377.26      360.47      6.35 o
   2   1   3    11017.36    10719.18     34.03 o
   3   1   3        1.17       -8.74      8.74 o
   4   1   3        0.03        5.76     11.41 o
   5   1   3        1.35        0.93      8.57 o
   6   1   3       95.30      102.60      6.49 o
   7   1   3       16.10       19.52      8.24 o
   8   1   3       11.94       14.95     12.35 o
  -8   2   3        0.16       20.78     16.81 o
  -7   2   3        0.92        0.69     16.12 o
  -6   2   3      180.25      186.46     10.16 o
  -5   2   3      131.80      142.57      8.37 o
  -4   2   3     1248.08     1295.29     24.13 o
  -3   2   3      816.29      861.38     17.61 o
  -2   2   3     5156.85     5146.17     32.62 o
  -1   2   3      223.38      194.43      5.63 o
   0   2   3       11.09       10.80      2.49 o
   1   2   3    10161.93     9555.41     35.99 o
   2   2   3      675.81      652.30     14.20 o
   3   2   3      900.01      841.33     17.77 o
   4   2   3      237.15      247.88      7.93 o
   5   2   3      842.16      860.64     24.67 o
   6   2   3      128.62      137.46      9.29 o
   7   2   3        0.19        8.51     15.02 o
  -7   3   3        9.10       -4.29     15.56 o
  -6   3   3       48.87       39.96      9.06 o
  -5   3   3       16.12       17.46     12.26 o
  -4   3   3      346.44      376.03     10.47 o
  -3   3   3     6987.92     7513.20     48.58 o
  -2   3   3      920.69      829.50     16.14 o
  -1   3   3     2026.49     1953.29     19.45 o
   0   3   3     4194.62     4110.45     35.10 o
   1   3   3     3185.39     3053.44     23.69 o
   2   3   3       14.83       23.13      5.00 o
   3   3   3      989.64      978.57     19.78 o
   4   3   3      102.62      113.77      7.03 o
   5   3   3       78.69       76.98      8.15 o
   6   3   3       22.51        7.08     15.07 o
   7   3   3        0.53        5.78     15.96 o
  -7   4   3        8.52      -17.17     17.17 o
  -6   4   3       91.67       99.59      9.47 o
  -5   4   3       52.25       20.23     13.77 o
  -4   4   3     1503.72     1618.52     28.69 o
  -3   4   3      666.93      661.92     18.15 o
  -2   4   3     6848.67     7269.76     44.27 o
  -1   4   3      188.82      186.66      6.27 o
   0   4   3      481.89      515.77     26.27 o
   1   4   3     5028.98     4951.03     33.06 o
   2   4   3      213.65      220.19      6.59 o
   3   4   3       54.58       57.04      5.92 o
   4   4   3       33.23       26.79      6.85 o
   5   4   3       59.56       72.76      8.04 o
   6   4   3        1.27       21.32     13.66 o
   7   4   3        4.94       16.34     16.03 o
  -7   5   3       65.53       57.02     11.43 o
  -6   5   3       78.83       69.52      9.20 o
  -5   5   3      383.00      389.04     11.74 o
  -4   5   3       30.05       19.20     13.08 o
  -3   5   3      262.50      264.64      8.10 o
  -2   5   3       43.26       58.89      5.72 o
  -1   5   3      759.44      748.77     16.43 o
   0   5   3      625.63      708.35     11.33 o
   1   5   3      872.53      891.61     17.77 o
   2   5   3       32.05       36.93      5.51 o
   3   5   3        4.32       16.54     10.05 o
   4   5   3      205.70      196.37      9.71 o
   5   5   3       68.58       60.39      8.71 o
   6   5   3      162.46      149.07     10.65 o
   7   5   3        0.00      -17.06     17.06 o
  -7   6   3        1.30       10.29     16.34 o
  -6   6   3      148.69      118.10     10.63 o
  -5   6   3       59.39       58.54      8.77 o
  -4   6   3        1.25       -1.36     12.30 o
  -3   6   3        0.69       -3.39     11.03 o
  -2   6   3     3555.91     3664.46     37.39 o
  -1   6   3     4673.35     4766.44     39.02 o
   0   6   3       70.67       89.76     13.41 o
   1   6   3      162.94      156.63      6.85 o
   2   6   3        2.16        7.75     10.23 o
   3   6   3      305.07      284.27      9.06 o
   4   6   3      116.82      116.14      8.39 o
   5   6   3     1112.87     1092.92     31.14 o
   6   6   3       87.44       74.23     10.16 o
   7   6   3        1.83      -10.38     16.12 o
  -7   7   3       13.04        2.48     17.84 o
  -6   7   3       13.07        6.99     16.12 o
  -5   7   3        7.47       18.28     10.10 o
  -4   7   3       41.50       16.16     14.33 o
  -3   7   3     2095.28     2211.48     34.74 o
  -2   7   3      308.23      295.01      8.95 o
  -1   7   3     1382.54     1532.41     26.39 o
   0   7   3     2705.00     2911.38     73.68 o
   1   7   3      372.50      383.26     11.14 o
   2   7   3     1946.32     1988.05     30.47 o
   3   7   3       10.24       -0.85     12.99 o
   4   7   3      422.21      430.48     12.41 o
   5   7   3       46.39       57.26      6.12 o
   6   7   3      248.77      225.69     13.44 o
   7   7   3        4.85       19.22     16.61 o
  -6   8   3       75.09       85.04     11.07 o
  -5   8   3       18.39       17.20     10.57 o
  -4   8   3      132.25      136.34      9.96 o
  -3   8   3      153.33      161.59      9.51 o
  -2   8   3      532.19      534.92     15.83 o
  -1   8   3      495.51      508.37     14.69 o
   0   8   3      648.77      715.29     14.64 o
   1   8   3       88.52       86.42      7.79 o
   2   8   3      133.94      159.67      9.18 o
   3   8   3      630.25      651.68     19.94 o
   4   8   3        0.01        1.12     15.34 o
   5   8   3       62.56       68.21      6.72 o
   6   8   3       28.81       10.47     17.88 o
  -6   9   3       52.33       64.16     11.36 o
  -5   9   3       34.98       15.05     17.15 o
  -4   9   3       53.66       33.58     16.83 o
  -3   9   3       28.26       36.30      8.60 o
  -2   9   3     1248.81     1137.88     29.16 o
  -1   9   3      365.90      348.12     10.65 o
   0   9   3       69.57       73.62      6.93 o
   1   9   3       62.29       70.35      8.22 o
   2   9   3     1101.26     1060.61     28.51 o
   3   9   3     1938.58     1925.74     38.27 o
   4   9   3      349.46      347.09     12.73 o
   5   9   3       22.42       20.70     17.57 o
   6   9   3       23.36       21.08     11.39 o
  -5  10   3       59.46       56.73     11.12 o
  -4  10   3       43.32       43.85      9.38 o
  -3  10   3      204.83      192.04     10.96 o
  -2  10   3     2203.13     2181.88     40.19 o
  -1  10   3      200.66      207.72     10.47 o
   0  10   3       18.02       14.72      7.99 o
   1  10   3       20.29       24.31     15.09 o
   2  10   3     1198.96     1181.77     31.95 o
   3  10   3       40.39       23.51     16.21 o
   4  10   3        0.76        5.27     15.52 o
   5  10   3       98.72       95.64     12.26 o
  -5  11   3       37.98       24.69     18.93 o
  -4  11   3       14.08       25.65     16.48 o
  -3  11   3        0.59        9.67     15.52 o
  -2  11   3       89.38       92.56     10.23 o
  -1  11   3      169.38      152.64     10.72 o
   0  11   3      193.75      213.61     12.46 o
   1  11   3      566.24      549.96     17.77 o
   2  11   3      132.27      114.33     10.78 o
   3  11   3       19.71       22.68     16.25 o
   4  11   3        0.08      -15.07     15.87 o
   5  11   3       11.39        2.41     18.17 o
  -4  12   3       11.35       18.64     18.26 o
  -3  12   3        1.78       29.18     16.05 o
  -2  12   3       49.70       48.76     10.00 o
  -1  12   3       76.80       77.02     10.63 o
   0  12   3       28.77       35.86      9.01 o
   1  12   3       45.72       46.26     10.38 o
   2  12   3       44.90       14.02     17.73 o
   3  12   3        1.98       -5.72     18.42 o
   4  12   3      171.47      188.47     14.22 o
  -3  13   3        0.17      -19.74     19.74 o
  -2  13   3       51.02       44.41     11.30 o
  -1  13   3       21.67       31.68     18.78 o
   0  13   3      102.45       94.15     11.56 o
   1  13   3        0.86       23.80     17.61 o
   2  13   3       79.05       63.63     11.92 o
   3  13   3       60.57       69.48     11.97 o
  -2  14   3      119.19      104.86     14.20 o
  -1  14   3       47.21       40.05     12.84 o
   0  14   3       44.15       39.34     10.63 o
   1  14   3       31.33       41.28     12.06 o
   2  14   3       26.52       10.56     20.32 o
  -8   0   4       12.31       18.91     16.23 o
  -7   0   4       30.84       35.10     10.07 o
  -6   0   4      245.85      228.05     10.52 o
  -5   0   4        0.19       -0.89     11.72 o
  -4   0   4     2151.89     2413.15     30.99 o
  -3   0   4     1599.35     1419.07     21.14 o
  -2   0   4     3034.73     2896.71     24.11 o
  -1   0   4     3001.15     2874.34     18.60 o
   0   0   4        1.19       15.43      1.99 o
   1   0   4     3014.29     3065.43     19.71 o
   2   0   4    43015.62    39710.49     86.80 o
   3   0   4      634.53      597.45     15.23 o
   4   0   4       33.29        8.22      9.67 o
   5   0   4      255.84      269.85      9.82 o
   6   0   4      667.78      669.76     21.39 o
   7   0   4       33.40       60.10      9.60 o
   8   0   4        8.76       -2.50     17.28 o
  -8   1   4       11.04        2.92     11.87 o
  -7   1   4      232.30      253.51      8.85 o
  -6   1   4      118.18      129.07      6.74 o
  -5   1   4      128.75      129.58      5.79 o
  -4   1   4      155.98      175.07      5.29 o
  -3   1   4     4095.16     4294.51     24.68 o
  -2   1   4      204.15      205.92      4.18 o
  -1   1   4     1689.71     1600.17     14.21 o
   0   1   4      382.33      408.10      5.01 o
   1   1   4     4971.88     4691.54     17.57 o
   2   1   4        9.96       14.12      3.87 o
   3   1   4       74.13       78.50      7.12 o
   4   1   4      264.17      247.30      8.23 o
   5   1   4     3224.97     3237.85     30.74 o
   6   1   4       64.32       77.30      6.35 o
   7   1   4       37.98       45.52      8.54 o
   8   1   4       27.81       17.17     13.22 o
  -8   2   4       26.02       15.83     17.46 o
  -7   2   4        6.18      -14.94     14.94 o
  -6   2   4       20.18        5.69     14.15 o
  -5   2   4        4.07       10.56      6.90 o
  -4   2   4       30.78        9.87     11.12 o
  -3   2   4     3182.97     3290.80     31.84 o
  -2   2   4      443.23      471.24     12.66 o
  -1   2   4      169.12      180.95      5.58 o
   0   2   4     1300.86     1187.83     22.27 o
   1   2   4     1390.85     1288.69     15.40 o
   2   2   4       85.57      103.59      5.45 o
   3   2   4      584.56      578.47     15.83 o
   4   2   4     1821.72     1907.57     29.09 o
   5   2   4      768.95      810.28     24.22 o
   6   2   4      376.29      379.42     12.57 o
   7   2   4       25.98       40.68     10.16 o
  -7   3   4        6.86       16.50     15.40 o
  -6   3   4      141.92      132.12      9.85 o
  -5   3   4      597.07      591.93     18.84 o
  -4   3   4        0.01        5.18      9.71 o
  -3   3   4        1.83       14.33      9.02 o
  -2   3   4      655.31      612.38     14.60 o
  -1   3   4     6047.63     5986.05     32.93 o
   0   3   4     2693.05     2591.43     40.33 o
   1   3   4      126.26      119.91      5.09 o
   2   3   4     1101.27     1089.25     18.20 o
   3   3   4       87.67      104.93      6.23 o
   4   3   4      303.09      307.46     10.29 o
   5   3   4      312.20      342.85     10.67 o
   6   3   4      232.92      214.01     11.01 o
   7   3   4       43.27       61.13     10.29 o
  -7   4   4       30.84       17.97     10.11 o
  -6   4   4        1.18       21.16     13.98 o
  -5   4   4        0.09        4.96     13.08 o
  -4   4   4       17.31       20.78     10.94 o
  -3   4   4      289.39      309.50      9.02 o
  -2   4   4     3650.63     3928.73     33.47 o
  -1   4   4     2215.05     2151.87     22.95 o
   0   4   4     2017.96     1995.02     15.32 o
   1   4   4     1835.15     1670.83     20.96 o
   2   4   4      333.27      324.01      9.29 o
   3   4   4      177.60      183.51      6.94 o
   4   4   4      969.83     1016.72     23.89 o
   5   4   4        0.34       -3.04     13.82 o
   6   4   4       95.26      103.19      9.56 o
   7   4   4       44.46       47.66     10.05 o
  -7   5   4        0.57       -1.52     16.77 o
  -6   5   4        4.29        4.42     15.23 o
  -5   5   4      219.66      199.63     10.27 o
  -4   5   4      503.13      488.08     14.00 o
  -3   5   4      226.72      220.82      7.88 o
  -2   5   4      830.14      889.98     19.09 o
  -1   5   4      967.12      975.48     17.90 o
   0   5   4     3812.99     4033.41    106.31 o
   1   5   4     1591.59     1532.50     21.74 o
   2   5   4      125.73      139.94      6.45 o
   3   5   4      468.39      440.23     12.97 o
   4   5   4       67.40       73.85      8.15 o
   5   5   4     1173.59     1205.44     31.48 o
   6   5   4      439.95      408.80     13.64 o
   7   5   4        1.56       -4.64     16.41 o
  -7   6   4        1.68       -7.14     16.79 o
  -6   6   4        1.76       -0.67     15.47 o
  -5   6   4        7.12      -13.98     13.98 o
  -4   6   4        4.14      -13.15     13.15 o
  -3   6   4      132.55      150.14      7.79 o
  -2   6   4        1.00       12.97     10.05 o
  -1   6   4     6081.28     6445.64     45.43 o
   0   6   4      238.81      268.76     10.27 o
   1   6   4      305.42      326.35      9.56 o
   2   6   4      153.26      158.93      7.14 o
   3   6   4       43.99       32.28      6.92 o
   4   6   4      440.04      429.09     12.66 o
   5   6   4       19.47       10.16     16.05 o
   6   6   4      106.56      110.69     10.00 o
   7   6   4       85.22       68.45     11.94 o
  -7   7   4       30.45       30.72     19.20 o
  -6   7   4        0.83       -3.51     16.32 o
  -5   7   4       11.95       16.75     10.72 o
  -4   7   4      146.42      153.22      9.60 o
  -3   7   4       13.96       19.82     13.31 o
  -2   7   4      109.71      126.65      7.70 o
  -1   7   4      235.57      196.66      7.90 o
   0   7   4      238.31      232.82     13.66 o
   1   7   4        0.00      -10.58     10.58 o
   2   7   4        9.45       15.29     11.59 o
   3   7   4      165.55      157.66      8.48 o
   4   7   4      632.79      615.49     18.44 o
   5   7   4       96.07      100.30      6.88 o
   6   7   4       59.66       30.54     18.35 o
   7   7   4        0.31       31.10     17.86 o
  -6   8   4        0.27        8.17     16.77 o
  -5   8   4        0.85        6.77     10.57 o
  -4   8   4      224.22      220.40     10.67 o
  -3   8   4      299.95      311.73     10.67 o
  -2   8   4     1480.86     1425.32     28.89 o
  -1   8   4      505.42      535.16     16.21 o
   0   8   4        0.14       -0.58      8.56 o
   1   8   4     1073.40     1105.95     25.25 o
   2   8   4      273.96      269.65     10.52 o
   3   8   4      259.82      234.33     10.16 o
   4   8   4     1612.12     1612.74     36.28 o
   5   8   4        7.32        4.43     11.18 o
   6   8   4        0.93      -16.63     16.63 o
  -6   9   4        0.00       11.07     16.81 o
  -5   9   4        0.22       -2.05     16.28 o
  -4   9   4      428.79      385.69     12.86 o
  -3   9   4       10.58      -14.91     14.91 o
  -2   9   4      228.81      229.66     10.45 o
  -1   9   4       65.52       71.06      8.37 o
   0   9   4      192.77      188.05      8.74 o
   1   9   4       59.81       42.15      8.26 o
   2   9   4       85.21      102.74      8.86 o
   3   9   4     1841.24     1787.55     37.15 o
   4   9   4      604.48      634.78     18.73 o
   5   9   4      666.96      623.68     17.39 o
   6   9   4        1.17       -2.43     17.64 o
  -5  10   4       14.55       17.77     17.30 o
  -4  10   4       12.66        3.95     14.67 o
  -3  10   4       36.31       56.01      9.44 o
  -2  10   4      161.74      180.12     11.19 o
  -1  10   4       68.20       65.68      9.44 o
   0  10   4        4.51       -5.52     11.41 o
   1  10   4       98.72      110.51      9.60 o
   2  10   4      305.23      296.44     12.10 o
   3  10   4        1.79        5.92     15.67 o
   4  10   4       12.72        3.97     15.76 o
   5  10   4      182.82      207.05     13.26 o
  -5  11   4       41.15       32.37     11.45 o
  -4  11   4       93.25       76.49     11.72 o
  -3  11   4      122.10      128.91     10.85 o
  -2  11   4      108.80       98.10     10.47 o
  -1  11   4      107.63      124.84     10.94 o
   0  11   4        5.13       19.98     12.01 o
   1  11   4      347.98      322.87     12.81 o
   2  11   4      329.49      302.08     12.75 o
   3  11   4       52.07       60.03     10.11 o
   4  11   4      186.01      198.96     12.99 o
   5  11   4        7.81       24.20     17.10 o
  -4  12   4       22.23       21.05     18.57 o
  -3  12   4        6.93       25.03     16.50 o
  -2  12   4        2.60       17.37      9.13 o
  -1  12   4        0.51      -16.70     17.48 o
   0  12   4        7.07       26.55     15.62 o
   1  12   4      312.18      284.85     13.22 o
   2  12   4      133.02      121.54     11.25 o
   3  12   4      160.91      169.70     12.90 o
   4  12   4        6.65       17.68     10.78 o
  -3  13   4        3.96       10.98     18.46 o
  -2  13   4        0.00      -18.51     18.51 o
  -1  13   4       24.27       27.50     19.76 o
   0  13   4        3.57       -5.72     14.10 o
   1  13   4       74.96       82.13     12.17 o
   2  13   4       40.35       35.05     11.94 o
   3  13   4        5.68       -5.51     19.31 o
  -2  14   4       20.97        2.43     19.49 o
  -1  14   4        8.39       14.20     19.51 o
   0  14   4        1.69       -6.93     13.77 o
   1  14   4       35.10       42.37     12.28 o
   2  14   4      159.33      143.98     13.93 o
  -8   1   5       16.08       10.22     11.75 o
  -7   1   5       26.24       13.01     10.87 o
  -6   1   5      101.53      106.66      6.62 o
  -5   1   5      314.75      337.67     15.48 o
  -4   1   5      327.72      339.39      7.42 o
  -3   1   5      317.19      345.72      7.14 o
  -2   1   5     4392.04     4280.63     21.21 o
  -1   1   5      679.03      589.52      7.88 o
   0   1   5      992.42      942.99      7.71 o
   1   1   5    28092.39    26126.67    283.63 o
   2   1   5        0.83        4.30      5.96 o
   3   1   5       51.59       53.42      7.93 o
   4   1   5     1977.05     2035.07     20.84 o
   5   1   5      382.51      408.35      8.33 o
   6   1   5        6.47       16.05     10.03 o
   7   1   5       36.26       43.21      7.23 o
  -8   2   5       89.55      127.10     12.17 o
  -7   2   5      124.37      113.61     11.52 o
  -6   2   5      108.03      106.34      9.18 o
  -5   2   5      549.96      571.48     16.54 o
  -4   2   5     1251.29     1136.67     23.31 o
  -3   2   5      404.08      438.51     12.46 o
  -2   2   5     1918.18     2060.79     22.10 o
  -1   2   5      835.49      862.88     13.44 o
   0   2   5     1629.61     1676.15     26.65 o
   1   2   5       38.58       31.48      4.26 o
   2   2   5       60.19       55.05      5.20 o
   3   2   5     1137.23     1174.43     20.72 o
   4   2   5      167.17      152.53      7.55 o
   5   2   5       10.64       15.81      7.75 o
   6   2   5      318.12      307.62     11.63 o
   7   2   5       75.44       86.09     10.85 o
  -7   3   5      153.38      120.78     11.77 o
  -6   3   5       17.44       18.82      8.01 o
  -5   3   5       10.10        1.43     12.84 o
  -4   3   5       89.38       87.49      6.88 o
  -3   3   5       18.94        7.30      9.47 o
  -2   3   5     1154.18     1251.92     19.24 o
  -1   3   5       18.56       16.10      8.31 o
   0   3   5      412.32      384.50      7.99 o
   1   3   5       15.76       14.85      8.13 o
   2   3   5        6.11        2.77      8.55 o
   3   3   5        4.57       12.59      9.22 o
   4   3   5     2326.23     2441.21     33.29 o
   5   3   5      715.52      727.74     20.72 o
   6   3   5       77.26       70.99      9.24 o
   7   3   5       85.37       58.07     11.10 o
  -7   4   5       12.46      -17.95     17.95 o
  -6   4   5      110.46       96.58      9.64 o
  -5   4   5       13.49        9.51     12.93 o
  -4   4   5      154.56      141.90      8.31 o
  -3   4   5       29.71        4.78      9.82 o
  -2   4   5     1094.32     1139.42     19.71 o
  -1   4   5     3821.81     3535.44     28.93 o
   0   4   5       50.84       61.19      3.85 o
   1   4   5      693.45      636.83     14.69 o
   2   4   5      122.32      115.02      6.16 o
   3   4   5       55.13       59.90      5.92 o
   4   4   5       25.72       43.00      7.28 o
   5   4   5        1.03        7.66     13.91 o
   6   4   5       64.55       56.64      9.13 o
   7   4   5       29.95       27.97     10.40 o
  -7   5   5        5.75        2.30     16.72 o
  -6   5   5       29.97       54.56      8.64 o
  -5   5   5       46.84       50.12      8.24 o
  -4   5   5       12.23       20.83     12.64 o
  -3   5   5      282.84      312.78      9.44 o
  -2   5   5       14.47       12.19      9.60 o
  -1   5   5      443.43      513.66     14.73 o
   0   5   5      380.16      399.86     10.21 o
   1   5   5     1168.52     1149.89     19.62 o
   2   5   5     2214.41     2177.08     28.15 o
   3   5   5      685.45      701.91     19.67 o
   4   5   5      104.85      107.70      7.99 o
   5   5   5      130.10      125.60      9.71 o
   6   5   5       11.83       16.14      8.91 o
   7   5   5        1.79        2.34     16.25 o
  -7   6   5        6.92       16.74     17.30 o
  -6   6   5        5.63      -15.23     15.23 o
  -5   6   5      212.29      250.21      7.67 o
  -4   6   5        6.39       12.97     12.52 o
  -3   6   5       29.31       24.29      6.81 o
  -2   6   5     1315.97     1315.28     24.27 o
  -1   6   5      318.17      335.66     10.11 o
   0   6   5      160.54      207.01      5.99 o
   1   6   5       26.02       22.97      5.85 o
   2   6   5       19.22       18.62      5.83 o
   3   6   5      296.80      268.15      9.15 o
   4   6   5       64.66       68.43      8.42 o
   5   6   5       69.52       67.62      9.42 o
   6   6   5       43.78       19.71     16.97 o
   7   6   5       14.18      -18.17     18.17 o
  -7   7   5      218.57      221.29     14.33 o
  -6   7   5       56.56       24.67     16.81 o
  -5   7   5        0.00        7.75      9.65 o
  -4   7   5        0.96       12.81     13.06 o
  -3   7   5        0.22       10.38     11.99 o
  -2   7   5       37.47       45.21      6.72 o
  -1   7   5        7.18        4.13     10.45 o
   0   7   5     1345.25     1434.62     19.69 o
   1   7   5        1.05       -1.38     10.74 o
   2   7   5      446.31      402.75     12.26 o
   3   7   5      218.31      215.35      9.31 o
   4   7   5      298.94      315.50     11.50 o
   5   7   5      175.68      156.93      7.39 o
   6   7   5      106.98      108.26     11.65 o
   7   7   5       23.19       -0.85     18.06 o
  -6   8   5       55.66       57.15     10.72 o
  -5   8   5       23.33        5.91     11.24 o
  -4   8   5       34.45       19.49     15.54 o
  -3   8   5       14.68      -13.10     14.24 o
  -2   8   5       65.29       85.17      8.84 o
  -1   8   5        2.02       -3.17     12.03 o
   0   8   5      769.21      807.03     16.11 o
   1   8   5      291.94      312.76     10.38 o
   2   8   5     1108.07     1069.65     25.96 o
   3   8   5       83.93       76.80      9.09 o
   4   8   5      405.27      426.19     13.24 o
   5   8   5       67.13       44.56     12.14 o
   6   8   5        7.68       18.95     16.10 o
  -6   9   5        0.73       11.12     15.96 o
  -5   9   5       77.32       89.39     11.03 o
  -4   9   5       91.84       80.10      9.85 o
  -3   9   5       25.78       20.92     15.18 o
  -2   9   5        4.25        8.82     14.24 o
  -1   9   5        3.12       11.72      7.30 o
   0   9   5       22.62       32.51      6.86 o
   1   9   5       33.61       40.41      8.04 o
   2   9   5      195.90      185.14     10.20 o
   3   9   5       57.98       64.52      9.64 o
   4   9   5       16.71       -3.08     16.23 o
   5   9   5        0.01       -6.30     18.28 o
   6   9   5       10.75        4.06     19.09 o
  -5  10   5        0.42      -16.39     17.03 o
  -4  10   5       55.48       76.51      9.58 o
  -3  10   5      103.51       80.68      9.98 o
  -2  10   5       27.07       40.25      9.00 o
  -1  10   5       60.88       59.79      9.60 o
   0  10   5     1076.22     1082.91     59.46 o
   1  10   5      286.03      295.68     11.34 o
   2  10   5      156.28      146.83     10.74 o
   3  10   5        8.00       30.47     15.45 o
   4  10   5       30.19       34.25      9.60 o
   5  10   5      183.11      216.80     13.82 o
  -5  11   5        0.46       22.48     16.88 o
  -4  11   5        0.16       -2.88     17.48 o
  -3  11   5      314.46      278.00     12.93 o
  -2  11   5        2.69       13.31     15.32 o
  -1  11   5       23.97       12.77     16.61 o
   0  11   5       94.70      100.11      9.05 o
   1  11   5       25.23        1.74     17.26 o
   2  11   5       25.52        2.43     17.26 o
   3  11   5      210.46      178.27     11.54 o
   4  11   5        6.22      -17.50     17.50 o
   5  11   5        4.88       14.62     18.24 o
  -4  12   5       11.47       11.77     18.57 o
  -3  12   5       10.73        6.47     17.39 o
  -2  12   5       68.93       65.93     10.27 o
  -1  12   5        3.94        9.69     17.17 o
   0  12   5        5.82        7.41     11.76 o
   1  12   5       38.39       12.97     17.28 o
   2  12   5       75.90       58.65     10.85 o
   3  12   5       87.98      109.53     11.99 o
   4  12   5       64.23       71.82     12.19 o
  -3  13   5        8.38        0.00     18.73 o
  -2  13   5       98.35       72.74     12.37 o
  -1  13   5        0.26      -19.87     19.87 o
   0  13   5        0.15       13.17     12.47 o
   1  13   5        9.71        2.19     18.02 o
   2  13   5       45.31       66.66     11.74 o
   3  13   5       11.41        8.73     19.24 o
  -2  14   5       11.51        8.17     20.12 o
  -1  14   5       10.69       32.53     19.42 o
   0  14   5        1.11       25.51     13.35 o
   1  14   5      131.38      129.22     14.09 o
   2  14   5       29.87       22.19     12.37 o
  -8   0   6      188.08      193.27     13.06 o
  -7   0   6      272.39      262.55     13.22 o
  -6   0   6       22.01        3.39     14.51 o
  -5   0   6       21.76       29.51      6.83 o
  -4   0   6      235.37      248.03      7.68 o
  -3   0   6      387.36      426.19     11.92 o
  -2   0   6     1709.22     1812.24     20.70 o
  -1   0   6      712.97      753.90     12.30 o
   0   0   6      155.42      160.63      3.81 o
   1   0   6     4791.31     4547.74     26.61 o
   2   0   6     2469.45     2385.11     23.84 o
   3   0   6     1131.22     1226.11     21.10 o
   4   0   6      711.68      677.73     19.11 o
   5   0   6     1827.12     1900.74     34.29 o
   6   0   6      508.09      511.94     15.18 o
   7   0   6      173.02      159.09     11.79 o
  -8   1   6       32.09       45.92      9.37 o
  -7   1   6      109.35       98.57      7.49 o
  -6   1   6      512.50      512.55     10.68 o
  -5   1   6      174.75      155.38      6.12 o
  -4   1   6      227.57      245.22      6.50 o
  -3   1   6       85.45       90.62      3.99 o
  -2   1   6      882.25      881.90     12.49 o
  -1   1   6       73.24       67.48      4.90 o
   0   1   6    11216.85    10135.55     37.69 o
   1   1   6     3819.91     3890.93     18.04 o
   2   1   6      134.03      128.70      4.45 o
   3   1   6     5992.00     5945.30     39.59 o
   4   1   6       23.26       30.91      6.60 o
   5   1   6     2190.36     2235.69     26.07 o
   6   1   6      997.07      965.92     19.21 o
   7   1   6       17.40       33.62      6.90 o
  -7   2   6       98.07       95.95     11.32 o
  -6   2   6       83.39       76.17      9.02 o
  -5   2   6      380.04      385.78     12.41 o
  -4   2   6       78.08       82.58      6.68 o
  -3   2   6     2690.12     2777.43     30.23 o
  -2   2   6     1613.60     1570.23     20.56 o
  -1   2   6     1048.22      968.79     14.78 o
   0   2   6     1359.52     1376.62     29.36 o
   1   2   6       99.08      119.44      4.76 o
   2   2   6      723.69      745.93     15.56 o
   3   2   6       28.44       23.62      5.51 o
   4   2   6       71.73       79.26      6.74 o
   5   2   6      604.12      603.86     17.37 o
   6   2   6      242.24      231.13     11.01 o
   7   2   6       11.38       15.27      9.85 o
  -7   3   6        6.75       -2.17     16.43 o
  -6   3   6       12.49       18.40     14.62 o
  -5   3   6      133.13      139.67      8.75 o
  -4   3   6      379.16      412.44     11.81 o
  -3   3   6       49.69       60.93      5.69 o
  -2   3   6     1706.64     1756.98     22.44 o
  -1   3   6      958.86      894.55     15.52 o
   0   3   6      197.31      197.36     10.46 o
   1   3   6      214.39      239.17      7.64 o
   2   3   6     1232.26     1212.38     19.69 o
   3   3   6      138.78      124.29      6.34 o
   4   3   6        2.45       -3.51     11.05 o
   5   3   6       89.24       95.02      8.82 o
   6   3   6       13.71       23.06     14.67 o
   7   3   6        0.01        1.47     16.68 o
  -7   4   6        4.21       17.15     17.39 o
  -6   4   6       60.29       68.29      8.75 o
  -5   4   6       79.60       70.64      8.01 o
  -4   4   6      125.76      119.35      8.37 o
  -3   4   6      993.85     1070.17     21.52 o
  -2   4   6      646.51      676.79     16.45 o
  -1   4   6     2060.63     2037.64     23.02 o
   0   4   6        6.67        2.63      6.46 o
   1   4   6     1772.26     1690.19     21.43 o
   2   4   6        3.53       -6.18      8.97 o
   3   4   6      540.72      592.20     17.15 o
   4   4   6       34.66       34.49      7.70 o
   5   4   6       71.32       51.08      8.68 o
   6   4   6       13.31        3.15     14.89 o
   7   4   6      126.63      122.14     11.81 o
  -7   5   6      156.04      176.82     12.68 o
  -6   5   6        0.33        3.84     15.27 o
  -5   5   6        1.75        0.54      7.61 o
  -4   5   6        0.11      -11.50     11.50 o
  -3   5   6      524.30      543.11     15.61 o
  -2   5   6      274.97      298.31      8.86 o
  -1   5   6      296.54      304.61      8.95 o
   0   5   6     1240.89     1277.84     23.17 o
   1   5   6      357.49      377.45     11.90 o
   2   5   6      381.86      357.41     10.29 o
   3   5   6        2.31       -7.28     10.49 o
   4   5   6      328.01      321.91     10.00 o
   5   5   6      508.51      508.68     16.61 o
   6   5   6      207.95      232.72     11.70 o
   7   5   6        9.48       15.72     15.20 o
  -7   6   6        9.79       15.23     17.01 o
  -6   6   6       17.85       27.59     14.91 o
  -5   6   6        0.33       -7.04      9.81 o
  -4   6   6        6.74       12.44     12.68 o
  -3   6   6       25.36       26.10      6.76 o
  -2   6   6      601.56      686.53     18.40 o
  -1   6   6       51.63       48.18      5.85 o
   0   6   6      597.52      699.90     18.04 o
   1   6   6       48.93       39.65      6.12 o
   2   6   6       23.85       17.44     10.74 o
   3   6   6       12.99       14.22      7.19 o
   4   6   6        1.52       -2.92     13.46 o
   5   6   6       18.99       33.85      8.31 o
   6   6   6        0.47       13.73     15.36 o
   7   6   6        1.62        4.91     17.10 o
  -7   7   6       13.25       20.12     18.35 o
  -6   7   6       32.04       42.84     10.74 o
  -5   7   6        0.10       17.16     10.09 o
  -4   7   6        0.11      -13.93     13.93 o
  -3   7   6       32.21       46.44      7.28 o
  -2   7   6      232.46      255.04      8.75 o
  -1   7   6      960.69     1062.31     22.64 o
   0   7   6      734.08      785.71     14.40 o
   1   7   6        8.10        3.91     10.60 o
   2   7   6      512.42      539.65     16.61 o
   3   7   6      111.17       98.05      8.24 o
   4   7   6      338.96      312.71     11.92 o
   5   7   6        0.16       -4.70     10.40 o
   6   7   6       16.41      -17.12     17.12 o
  -6   8   6       35.84       53.00     10.81 o
  -5   8   6       15.74        9.43     10.67 o
  -4   8   6      204.93      183.13     10.58 o
  -3   8   6       87.03       78.85      8.84 o
  -2   8   6      348.98      361.63     10.98 o
  -1   8   6      154.41      132.75      8.89 o
   0   8   6       33.77       42.13      5.16 o
   1   8   6      233.80      253.91      9.73 o
   2   8   6       56.66       67.02      7.99 o
   3   8   6     1040.89      921.59     27.62 o
   4   8   6       10.43       29.16      8.64 o
   5   8   6       85.55       95.64      7.12 o
   6   8   6       37.69       62.00     10.89 o
  -6   9   6        1.11        4.80     17.50 o
  -5   9   6       31.15       13.22     17.39 o
  -4   9   6      429.27      403.69     13.42 o
  -3   9   6        7.08       15.16     14.09 o
  -2   9   6      256.68      233.90     10.31 o
  -1   9   6      165.05      185.68      9.27 o
   0   9   6        2.72       14.58      9.47 o
   1   9   6        7.30      -13.06     13.06 o
   2   9   6      362.66      369.95     11.77 o
   3   9   6      261.29      263.46     11.74 o
   4   9   6       96.70       70.84     10.11 o
   5   9   6        1.44      -12.01     16.63 o
   6   9   6        2.26        0.83     18.11 o
  -5  10   6       21.89       26.23     17.59 o
  -4  10   6       85.29      100.55     10.23 o
  -3  10   6        6.84      -15.61     15.61 o
  -2  10   6       19.39       17.59     14.89 o
  -1  10   6      921.10      954.65     28.53 o
   0  10   6       32.29       56.39      6.62 o
   1  10   6       67.69       66.35      9.67 o
   2  10   6       36.36       39.43      9.20 o
   3  10   6       33.79       35.05      9.60 o
   4  10   6       79.91       84.52     10.14 o
   5  10   6       40.38       32.51     11.59 o
  -5  11   6        0.07      -16.97     17.75 o
  -4  11   6       61.60       64.41     11.36 o
  -3  11   6       92.65       78.23     10.52 o
  -2  11   6       51.09       32.37     16.79 o
  -1  11   6      235.43      252.32     11.94 o
   0  11   6      339.08      367.60     12.40 o
   1  11   6       82.83       78.25     10.58 o
   2  11   6       91.53       96.60     10.07 o
   3  11   6       37.96       46.64      9.71 o
   4  11   6        7.14      -10.27     18.31 o
   5  11   6       43.51       27.01     18.86 o
  -4  12   6        1.13        7.10     17.77 o
  -3  12   6        2.43       -7.23     17.77 o
  -2  12   6      112.99      102.88     10.83 o
  -1  12   6      299.79      273.95     12.66 o
   0  12   6        0.17       12.96     12.77 o
   1  12   6      407.00      327.54     13.86 o
   2  12   6       14.69       19.80     17.46 o
   3  12   6       20.26       31.43     17.84 o
   4  12   6       10.80       23.64     11.21 o
  -3  13   6       57.13       56.57     12.17 o
  -2  13   6        2.35        0.76     19.76 o
  -1  13   6       36.30       22.01     12.14 o
   0  13   6       54.26       38.60     10.17 o
   1  13   6       34.34       24.85     11.77 o
   2  13   6        0.04      -18.66     18.66 o
   3  13   6       13.24       25.63     18.13 o
  -2  14   6        0.73        6.59     19.27 o
  -1  14   6       19.94        9.58     19.96 o
   0  14   6        6.76        4.66     13.64 o
   1  14   6        8.81      -17.88     18.93 o
   2  14   6        8.67       19.04     19.65 o
  -7   1   7       36.38       35.28      7.19 o
  -6   1   7      602.84      593.22     12.24 o
  -5   1   7      263.94      253.17      6.86 o
  -4   1   7       26.85       24.57      4.01 o
  -3   1   7        0.00        6.06      5.99 o
  -2   1   7       14.17       21.89      8.76 o
  -1   1   7      503.88      494.90      8.28 o
   0   1   7      641.39      581.26     15.74 o
   1   1   7    53455.45    49484.35    367.70 o
   2   1   7      448.81      421.31      8.39 o
   3   1   7     3376.00     3655.31     24.60 o
   4   1   7      191.36      171.87      5.36 o
   5   1   7      209.34      214.27      6.86 o
   6   1   7      192.32      210.56      7.67 o
   7   1   7      143.92      155.30      8.66 o
  -7   2   7       26.58       30.09     15.61 o
  -6   2   7       47.11       58.45      8.66 o
  -5   2   7      272.96      264.67      9.87 o
  -4   2   7      135.05      141.52      7.17 o
  -3   2   7      924.80      940.66     19.47 o
  -2   2   7      505.69      518.22     13.57 o
  -1   2   7       21.99       14.76      7.90 o
   0   2   7        4.31        6.88      5.44 o
   1   2   7      505.93      456.80     12.10 o
   2   2   7    12155.95    12527.87     55.77 o
   3   2   7      464.46      462.00     12.86 o
   4   2   7      843.35      883.50     21.63 o
   5   2   7        1.59        2.95     13.04 o
   6   2   7     1010.26     1010.58     26.25 o
   7   2   7      158.39      178.63     12.77 o
  -7   3   7      266.86      266.90     13.37 o
  -6   3   7        9.97      -10.78     14.38 o
  -5   3   7      188.36      172.78      9.35 o
  -4   3   7       13.21       11.99     10.98 o
  -3   3   7      114.65      149.27      6.50 o
  -2   3   7      826.72      857.16     17.03 o
  -1   3   7       16.56       22.21      4.80 o
   0   3   7      821.29      798.86     10.51 o
   1   3   7     4272.16     4098.87     30.38 o
   2   3   7     5749.59     5764.01     40.27 o
   3   3   7       64.63       93.01      6.41 o
   4   3   7        0.19       17.06      6.65 o
   5   3   7       50.11       50.01      8.13 o
   6   3   7      312.29      308.89     11.88 o
   7   3   7       89.02      106.22     11.52 o
  -7   4   7       12.28        4.51     17.55 o
  -6   4   7       17.10       16.72     14.51 o
  -5   4   7        6.35      -12.28     13.04 o
  -4   4   7       31.73       15.05      7.61 o
  -3   4   7       94.93      101.69      6.54 o
  -2   4   7       13.00        6.52      9.35 o
  -1   4   7      117.27      142.39      5.74 o
   0   4   7      215.06      199.65      4.55 o
   1   4   7      782.52      779.58     16.32 o
   2   4   7      130.03      135.18      6.39 o
   3   4   7      264.91      290.94      8.42 o
   4   4   7       65.61       72.60      8.19 o
   5   4   7       34.67       48.58      7.70 o
   6   4   7       63.26       65.66      9.15 o
   7   4   7        7.95        4.62     16.63 o
  -7   5   7       53.79       65.77     10.92 o
  -6   5   7        8.32       15.49     14.22 o
  -5   5   7       20.79       22.28      8.22 o
  -4   5   7       42.77       33.73      7.26 o
  -3   5   7     1300.21     1290.03     25.85 o
  -2   5   7      351.69      405.12     12.64 o
  -1   5   7        6.62       -1.85      9.33 o
   0   5   7      433.88      424.19     13.02 o
   1   5   7     2796.21     2895.67     30.27 o
   2   5   7       69.36       85.73      6.12 o
   3   5   7      202.60      212.16      8.26 o
   4   5   7       14.81        2.28     12.55 o
   5   5   7        0.03      -13.82     14.58 o
   6   5   7       62.52       52.46      8.95 o
   7   5   7       92.26      109.64     11.77 o
  -7   6   7       84.86       75.35     11.79 o
  -6   6   7       31.65       14.24     15.54 o
  -5   6   7       13.99       12.60      9.69 o
  -4   6   7      236.76      217.94      9.47 o
  -3   6   7        4.17       -1.99     11.92 o
  -2   6   7       19.27       19.29     10.34 o
  -1   6   7      401.00      395.14     12.66 o
   0   6   7      489.94      499.92      9.89 o
   1   6   7     1899.36     1947.20     27.01 o
   2   6   7        0.95       -7.37     10.54 o
   3   6   7      205.95      195.01      9.00 o
   4   6   7       82.81       87.00      8.57 o
   5   6   7      167.85      171.41     10.18 o
   6   6   7      196.21      178.42     12.48 o
   7   6   7       37.47       42.40     11.56 o
  -7   7   7        7.61       26.99     17.08 o
  -6   7   7       29.07       27.37     10.20 o
  -5   7   7      142.84      130.54      7.00 o
  -4   7   7       94.41      101.33      9.31 o
  -3   7   7       36.80       35.45      7.77 o
  -2   7   7       58.84       61.06      7.10 o
  -1   7   7       78.91       97.16      7.19 o
   0   7   7     2196.96     2335.21     78.95 o
   1   7   7       13.99       11.61     11.56 o
   2   7   7     2309.38     2375.55     34.92 o
   3   7   7       10.18        9.53     12.84 o
   4   7   7        4.92        0.54     14.27 o
   5   7   7        2.42        6.98     10.34 o
   6   7   7       75.15       55.66     11.32 o
  -6   8   7        4.03      -17.24     17.24 o
  -5   8   7       60.61       47.38     16.52 o
  -4   8   7      150.77      140.85     10.02 o
  -3   8   7       48.25       27.86     14.94 o
  -2   8   7        7.25        8.82     12.93 o
  -1   8   7       10.72        2.86     12.28 o
   0   8   7        4.54       -4.56      8.89 o
   1   8   7        0.97        4.13     13.06 o
   2   8   7      232.98      215.62      9.40 o
   3   8   7      809.18      780.07     22.04 o
   4   8   7      275.07      322.18     11.90 o
   5   8   7      137.53      149.62     10.83 o
   6   8   7        4.80        0.78     16.21 o
  -6   9   7      168.79      189.88     13.17 o
  -5   9   7       12.61        4.22     16.21 o
  -4   9   7        3.30       19.78     15.09 o
  -3   9   7       39.94       -3.28     15.14 o
  -2   9   7      366.18      374.02     11.59 o
  -1   9   7       98.64      113.73      8.51 o
   0   9   7       80.21       77.42      6.04 o
   1   9   7       33.88       29.45      8.04 o
   2   9   7        7.19        1.52     14.71 o
   3   9   7       31.60       30.81      9.27 o
   4   9   7       40.94       21.19      9.80 o
   5   9   7      220.18      228.17     13.46 o
   6   9   7       20.76       -4.98     19.47 o
  -5  10   7       17.93       24.16     15.74 o
  -4  10   7      161.09      162.02     11.23 o
  -3  10   7       26.59       19.91     15.27 o
  -2  10   7      512.97      515.29     15.36 o
  -1  10   7      390.91      409.47     12.88 o
   0  10   7        5.56       14.00     12.27 o
   1  10   7      147.71      132.12     10.27 o
   2  10   7      204.11      210.15     10.89 o
   3  10   7      966.31      998.10     26.77 o
   4  10   7      122.82      118.82     11.88 o
   5  10   7        7.41      -18.17     18.17 o
  -5  11   7        0.30        7.32     16.01 o
  -4  11   7       30.40       28.51     17.86 o
  -3  11   7       98.38       66.57     10.67 o
  -2  11   7       54.59       22.84     17.57 o
  -1  11   7        0.34       -1.18     16.72 o
   0  11   7      492.33      455.42     25.72 o
   1  11   7      146.37      138.17     10.56 o
   2  11   7        4.35       23.66     15.43 o
   3  11   7       17.24        6.74     16.48 o
   4  11   7        0.21       21.50     16.43 o
   5  11   7       22.09        9.91     19.31 o
  -4  12   7        7.57       -1.59     17.93 o
  -3  12   7        4.75       19.00     16.63 o
  -2  12   7       48.54       62.67     11.36 o
  -1  12   7       20.21       19.78     16.92 o
   0  12   7       67.61       48.52      7.38 o
   1  12   7       22.30        3.30     17.53 o
   2  12   7        1.87       24.16     16.36 o
   3  12   7        3.25      -17.86     17.86 o
   4  12   7        1.15      -18.49     18.49 o
  -3  13   7        5.15       29.60     17.77 o
  -2  13   7       50.53       56.06     11.90 o
  -1  13   7        0.00      -18.53     19.53 o
   0  13   7        2.27       -4.70     24.18 o
   1  13   7        2.33       11.43     11.30 o
   2  13   7        4.84       19.00     17.28 o
   3  13   7       12.56       33.93     17.70 o
  -2  14   7       20.94       -2.50     19.96 o
  -1  14   7      122.64      136.23     13.62 o
   0  14   7        0.76       15.22     13.77 o
   1  14   7        6.71        4.11     19.36 o
   2  14   7        9.18       24.11     11.97 o
  -7   0   8      104.04       80.97     10.89 o
  -6   0   8     2837.57     2779.53     45.41 o
  -5   0   8      621.14      587.05     16.43 o
  -4   0   8      466.76      471.33     14.71 o
  -3   0   8     5174.16     5329.80     40.97 o
  -2   0   8       25.60       28.11      4.93 o
  -1   0   8      495.96      461.60     11.70 o
   0   0   8      286.91      318.72      6.15 o
   1   0   8    12408.98    12190.87     47.51 o
   2   0   8      464.58      458.50     13.40 o
   3   0   8     6888.89     6938.47     47.69 o
   4   0   8     2300.92     2306.81     32.53 o
   5   0   8      175.10      179.54      9.13 o
   6   0   8      348.95      351.22     11.97 o
   7   0   8       94.59      123.06     11.07 o
  -7   1   8      259.40      239.98      9.01 o
  -6   1   8      781.44      756.63     16.03 o
  -5   1   8        2.52        6.74      8.25 o
  -4   1   8       25.67       11.81      7.24 o
  -3   1   8        6.42       -6.19      6.19 o
  -2   1   8      762.90      737.83     10.88 o
  -1   1   8      482.53      479.18      8.82 o
   0   1   8      161.58      127.18    206.70 o
   1   1   8     3114.27     3078.38     63.50 o
   2   1   8     1794.81     1935.06     17.11 o
   3   1   8      516.34      454.11     17.89 o
   4   1   8      272.63      307.52      6.25 o
   5   1   8      113.55      118.83     13.15 o
   6   1   8      499.66      490.36     12.08 o
   7   1   8        1.22      -11.17     11.17 o
  -7   2   8        1.98      -15.18     16.48 o
  -6   2   8      146.15      134.29     10.00 o
  -5   2   8      432.88      390.63     11.34 o
  -4   2   8        3.16       -8.71     10.43 o
  -3   2   8      350.46      408.64     12.61 o
  -2   2   8        2.60       -6.76      8.62 o
  -1   2   8      567.86      586.62     13.22 o
   0   2   8     1134.54     1113.71     19.09 o
   1   2   8       15.27       22.82      5.05 o
   2   2   8     3289.79     3383.07     30.68 o
   3   2   8     2400.49     2385.89     29.87 o
   4   2   8      204.93      175.23      8.15 o
   5   2   8      322.20      324.28     10.72 o
   6   2   8       47.86       57.31      9.18 o
   7   2   8       25.60       32.75     16.54 o
  -7   3   8        0.04        2.95     16.03 o
  -6   3   8      163.11      170.52     10.45 o
  -5   3   8        0.12       12.95     12.88 o
  -4   3   8      240.82      276.75      9.44 o
  -3   3   8      564.06      561.08     16.77 o
  -2   3   8      449.09      447.42     11.94 o
  -1   3   8      446.02      381.99     10.89 o
   0   3   8      845.95      778.70     10.80 o
   1   3   8      239.07      224.30      6.34 o
   2   3   8     1682.97     1851.80     24.31 o
   3   3   8       98.65      114.84      6.92 o
   4   3   8       45.93       48.27      7.52 o
   5   3   8      145.66      144.76      9.38 o
   6   3   8      136.10      136.99     10.40 o
   7   3   8       17.44       40.39     10.45 o
  -7   4   8       76.29       97.96     11.32 o
  -6   4   8      255.89      260.94     11.14 o
  -5   4   8      115.85      109.44      8.95 o
  -4   4   8      181.19      206.22      9.27 o
  -3   4   8      592.60      629.20     18.35 o
  -2   4   8      323.98      349.77     10.49 o
  -1   4   8       93.70      109.91      5.74 o
   0   4   8      863.10      834.63     31.24 o
   1   4   8      645.65      591.13     14.69 o
   2   4   8      440.69      397.46     11.43 o
   3   4   8     3136.11     3241.28     36.48 o
   4   4   8        5.14      -12.10     12.10 o
   5   4   8       10.89       25.70     12.99 o
   6   4   8       33.79       16.77     15.65 o
   7   4   8       62.80       62.18     11.05 o
  -7   5   8       54.79       42.26     11.43 o
  -6   5   8        6.49        3.91     15.07 o
  -5   5   8       11.95        6.01     14.02 o
  -4   5   8       79.94       77.20      7.68 o
  -3   5   8      525.39      572.20     16.05 o
  -2   5   8        9.56        5.47      5.45 o
  -1   5   8      722.27      746.60     17.35 o
   0   5   8        4.41       -5.00      6.82 o
   1   5   8        4.73        5.31      9.51 o
   2   5   8      235.39      228.59      7.79 o
   3   5   8       43.96       43.80      6.88 o
   4   5   8       18.40       16.65      7.19 o
   5   5   8      385.84      384.64     12.01 o
   6   5   8        4.50       14.13     14.96 o
   7   5   8        0.77       -7.23     16.65 o
  -7   6   8      281.98      320.06     15.18 o
  -6   6   8       12.26       17.82     16.05 o
  -5   6   8        7.18       -3.21      9.78 o
  -4   6   8       77.21       83.39      8.64 o
  -3   6   8      313.20      320.03      9.96 o
  -2   6   8      924.28      932.49     21.59 o
  -1   6   8      298.99      296.86      8.44 o
   0   6   8      775.08      872.54     14.04 o
   1   6   8      538.42      563.07     14.78 o
   2   6   8     3604.74     3714.76     39.67 o
   3   6   8       42.74       46.44      7.77 o
   4   6   8      171.41      143.42      9.64 o
   5   6   8        6.92       20.20     13.71 o
   6   6   8       12.52       -8.44     16.16 o
   7   6   8       54.16       56.33     12.06 o
  -6   7   8       27.17       22.39     17.08 o
  -5   7   8        0.30       -6.72     10.50 o
  -4   7   8        1.58       12.77     13.48 o
  -3   7   8      250.29      252.72      9.56 o
  -2   7   8        0.18       -0.78     12.44 o
  -1   7   8      334.08      367.03     11.34 o
   0   7   8      202.79      220.13      5.90 o
   1   7   8       35.76       44.72      6.81 o
   2   7   8      182.54      183.76      9.60 o
   3   7   8      456.74      489.77     15.67 o
   4   7   8      103.23      112.74      9.60 o
   5   7   8      178.65      172.07      7.57 o
   6   7   8       23.61       28.87     18.17 o
  -6   8   8        1.54      -16.94     16.94 o
  -5   8   8        5.66       20.79     11.36 o
  -4   8   8      521.84      509.20     15.69 o
  -3   8   8       51.92       59.14      8.62 o
  -2   8   8      178.06      207.65      9.29 o
  -1   8   8      228.27      242.74     10.05 o
   0   8   8       34.42       27.72     11.24 o
   1   8   8       12.53       16.83     13.19 o
   2   8   8        0.23      -12.97     12.97 o
   3   8   8       53.02       17.53     15.14 o
   4   8   8      574.90      597.92     17.84 o
   5   8   8       78.46       71.64     10.45 o
   6   8   8        9.47       -3.91     17.68 o
  -6   9   8        0.90      -16.92     16.92 o
  -5   9   8       80.52       87.45     11.23 o
  -4   9   8       78.49       75.71     10.07 o
  -3   9   8        0.06      -15.25     15.25 o
  -2   9   8       40.55       46.17      8.82 o
  -1   9   8        1.30       -4.78     14.02 o
   0   9   8       31.03       35.05      5.59 o
   1   9   8       36.44       20.54      8.42 o
   2   9   8      128.71      109.22      9.89 o
   3   9   8      329.47      346.67     12.46 o
   4   9   8       62.20       57.20      9.78 o
   5   9   8      282.12      314.88     14.47 o
   6   9   8        1.40       25.96     17.06 o
  -5  10   8        5.98      -18.75     18.75 o
  -4  10   8        3.06        0.69     16.14 o
  -3  10   8        4.82       14.06     15.02 o
  -2  10   8        8.73        0.00     15.52 o
  -1  10   8       84.42       91.33      9.87 o
   0  10   8       40.52       43.21     13.62 o
   1  10   8       33.49       38.94      8.62 o
   2  10   8      131.51      106.60     10.31 o
   3  10   8       19.64       33.91      8.89 o
   4  10   8       77.95       29.18     19.85 o
   5  10   8       17.72       14.76     18.26 o
  -5  11   8       65.67       58.45     12.37 o
  -4  11   8        0.17        9.60     17.55 o
  -3  11   8       61.69       81.22     10.02 o
  -2  11   8        4.56      -15.87     15.87 o
  -1  11   8       58.65       70.30     10.09 o
   0  11   8        0.94        6.51     16.89 o
   1  11   8       92.01       76.51     10.14 o
   2  11   8        1.72        0.63     16.36 o
   3  11   8       39.08       49.38     10.92 o
   4  11   8        1.97        9.00     16.94 o
   5  11   8        0.01       -8.35     18.55 o
  -4  12   8        0.94       22.46     18.20 o
  -3  12   8        3.30       -7.39     18.11 o
  -2  12   8        4.19       11.07     17.35 o
  -1  12   8        0.12      -17.90     17.90 o
   0  12   8      193.74      200.56      8.43 o
   1  12   8       43.48       38.53     10.43 o
   2  12   8      125.01      124.66     12.14 o
   3  12   8       20.30        2.99     17.61 o
   4  12   8       23.96      -20.03     20.03 o
  -3  13   8        0.19      -18.69     18.69 o
  -2  13   8        4.33       14.49     18.22 o
  -1  13   8        1.37      -18.71     20.25 o
   0  13   8       23.85       33.72      9.85 o
   1  13   8        2.04        1.50     18.82 o
   2  13   8       16.52      -10.76     18.71 o
   3  13   8        0.27       -0.83     19.47 o
  -1  14   8       41.05       39.85     21.10 o
   0  14   8        5.30        2.76     14.13 o
   1  14   8       10.17       -5.80     19.76 o
  -7   1   9       20.67       20.98     11.12 o
  -6   1   9      410.54      426.34     11.77 o
  -5   1   9      140.11      131.89      7.57 o
  -4   1   9       17.52        7.71     11.69 o
  -3   1   9      679.95      670.46     12.04 o
  -2   1   9      162.17      180.44      4.83 o
  -1   1   9     1195.45     1174.71     12.27 o
   0   1   9     4718.55     4372.96     80.46 o
   1   1   9     2503.45     2405.25     22.34 o
   2   1   9      575.96      654.66     11.00 o
   3   1   9       72.06       35.99      4.06 o
   4   1   9       71.92       78.38      4.88 o
   5   1   9       30.46       35.99      8.86 o
   6   1   9       88.62       84.50      6.58 o
   7   1   9       53.67       52.17      7.45 o
  -7   2   9       45.03       50.70     10.20 o
  -6   2   9        0.40       -1.21     14.73 o
  -5   2   9      372.19      374.73     12.14 o
  -4   2   9       14.38       10.49     11.03 o
  -3   2   9     1092.48     1165.09     21.45 o
  -2   2   9       56.25       51.10      5.36 o
  -1   2   9     1091.10     1065.88     16.86 o
   0   2   9      126.83      139.67     11.96 o
   1   2   9       26.75       26.97      4.93 o
   2   2   9     1297.86     1418.15     21.92 o
   3   2   9     2280.93     2367.80     30.25 o
   4   2   9      294.13      287.60      9.58 o
   5   2   9      101.93      114.08      9.00 o
   6   2   9       18.11       17.30     15.69 o
   7   2   9      143.36      138.98     11.85 o
  -7   3   9      139.10      163.18     11.85 o
  -6   3   9      153.93      151.08     10.20 o
  -5   3   9      121.52      105.96      8.93 o
  -4   3   9       98.99      103.88      7.77 o
  -3   3   9       34.82       50.43      5.67 o
  -2   3   9     2065.33     2143.30     26.46 o
  -1   3   9      453.05      416.81     11.01 o
   0   3   9      413.48      421.62     13.79 o
   1   3   9       12.37       13.44      8.22 o
   2   3   9      257.17      302.53      9.24 o
   3   3   9     1485.24     1596.89     26.19 o
   4   3   9      364.35      351.40     11.21 o
   5   3   9      389.59      390.49     12.01 o
   6   3   9      228.14      238.73     11.50 o
   7   3   9        0.94       -6.16     16.81 o
  -7   4   9       10.54        6.12     16.16 o
  -6   4   9       54.74       47.78      9.04 o
  -5   4   9      131.64      127.79      9.20 o
  -4   4   9       63.51       69.23      7.77 o
  -3   4   9      136.57      139.91      7.32 o
  -2   4   9        3.01        9.98      9.53 o
  -1   4   9       14.26       15.96      5.13 o
   0   4   9      250.38      235.17      4.85 o
   1   4   9       56.64       31.86      5.25 o
   2   4   9       68.91       67.07      6.05 o
   3   4   9      760.92      811.93     20.78 o
   4   4   9        0.14        4.02     11.32 o
   5   4   9        5.58        9.29     14.09 o
   6   4   9        3.97       22.93     14.24 o
   7   4   9        0.26       12.61     15.54 o
  -7   5   9        0.11      -17.12     17.12 o
  -6   5   9      212.38      195.35     11.12 o
  -5   5   9        3.70       11.10     13.48 o
  -4   5   9       58.85       76.31      7.64 o
  -3   5   9      139.64      119.37      7.39 o
  -2   5   9      138.19      145.38      6.83 o
  -1   5   9     1187.71     1307.28     21.83 o
   0   5   9      568.89      631.61     11.93 o
   1   5   9      123.45      135.29      6.36 o
   2   5   9       10.48       -1.34     10.63 o
   3   5   9       20.34       27.24      6.70 o
   4   5   9      223.98      233.88      9.80 o
   5   5   9       57.92       51.91      8.89 o
   6   5   9       21.02       17.06     16.32 o
   7   5   9        0.34      -16.74     16.74 o
  -7   6   9      107.99       85.62     12.79 o
  -6   6   9       10.08        3.46     16.63 o
  -5   6   9       45.27       24.84      7.43 o
  -4   6   9       32.73       49.47      8.01 o
  -3   6   9      482.71      455.28     13.57 o
  -2   6   9       78.61       90.19      6.88 o
  -1   6   9        1.01       -2.28      9.67 o
   0   6   9       64.72       71.27      6.28 o
   1   6   9      147.51      134.55      6.83 o
   2   6   9       72.03      101.20      7.19 o
   3   6   9       24.73       23.40     12.28 o
   4   6   9       33.91       27.71      8.01 o
   5   6   9       11.15        9.06     14.24 o
   6   6   9      155.40      147.48     12.10 o
   7   6   9       61.83       47.20     11.81 o
  -6   7   9       53.16       33.58     17.95 o
  -5   7   9      359.80      360.73     17.54 o
  -4   7   9      280.44      301.64     11.30 o
  -3   7   9        1.63       -3.24     12.90 o
  -2   7   9      460.89      444.88     13.08 o
  -1   7   9       97.93       90.80      7.26 o
   0   7   9       27.25       34.23      4.78 o
   1   7   9      129.17      138.66      7.99 o
   2   7   9       45.11       53.58      8.22 o
   3   7   9       13.56       12.01     13.17 o
   4   7   9      210.38      188.85     10.49 o
   5   7   9      448.09      407.94      9.76 o
   6   7   9       57.85       57.96     11.36 o
  -6   8   9        4.15        3.86     16.59 o
  -5   8   9      432.21      430.90     13.57 o
  -4   8   9        6.31        9.93     15.23 o
  -3   8   9      987.43      986.24     28.13 o
  -2   8   9      103.64      100.02      8.35 o
  -1   8   9        6.88       -3.42     13.10 o
   0   8   9        6.37       19.01      8.69 o
   1   8   9      326.59      317.00     10.18 o
   2   8   9      199.52      189.86      8.05 o
   3   8   9       55.94       59.54      9.00 o
   4   8   9      282.58      310.41     11.97 o
   5   8   9       16.64       27.44     16.34 o
   6   8   9      252.16      248.97     14.47 o
  -6   9   9        1.02        9.02     16.90 o
  -5   9   9      139.82      139.24     12.06 o
  -4   9   9      539.70      498.86     16.12 o
  -3   9   9      148.04      128.77     10.38 o
  -2   9   9        1.25       19.78      8.19 o
  -1   9   9       47.43       49.41      8.35 o
   0   9   9       30.92       41.93     11.59 o
   1   9   9       69.93       64.52      8.77 o
   2   9   9       29.37        2.63     15.65 o
   3   9   9       21.12       26.48     15.36 o
   4   9   9       13.32        9.71     15.74 o
   5   9   9        1.20       -0.74     18.31 o
  -5  10   9       94.99       88.63     11.90 o
  -4  10   9        0.15        2.77     17.24 o
  -3  10   9      145.60      162.60     10.58 o
  -2  10   9       64.09       85.60      9.69 o
  -1  10   9      265.78      242.61     11.32 o
   0  10   9       19.45       37.96     11.79 o
   1  10   9      129.29      123.30     10.14 o
   2  10   9      211.80      183.74     11.45 o
   3  10   9       56.96       56.73      9.58 o
   4  10   9       96.52       82.13     11.63 o
   5  10   9       57.68       43.38     11.59 o
  -5  11   9        0.00      -18.33     18.33 o
  -4  11   9        1.06       10.45     17.19 o
  -3  11   9       87.06       96.11     11.16 o
  -2  11   9       39.39       32.53      9.82 o
  -1  11   9      578.05      601.91     18.24 o
   0  11   9        1.04       18.74     11.45 o
   1  11   9      216.84      204.88     11.48 o
   2  11   9       45.17       48.27      9.69 o
   3  11   9      215.36      194.34     13.22 o
   4  11   9        0.33       18.24     16.32 o
  -4  12   9       57.44       64.72     12.23 o
  -3  12   9        2.49        2.23     17.01 o
  -2  12   9      127.83      107.76     12.28 o
  -1  12   9        3.11      -17.95     17.95 o
   0  12   9       84.39       80.53      7.35 o
   1  12   9       10.10       21.37     17.57 o
   2  12   9      198.56      170.95     13.02 o
   3  12   9        0.09       -9.09     17.86 o
   4  12   9       11.79        0.83     18.40 o
  -3  13   9        0.00      -19.53     19.53 o
  -2  13   9       16.43       20.81     19.22 o
  -1  13   9       56.32       55.12     12.57 o
   0  13   9        9.66        7.34     13.03 o
   1  13   9       47.04       43.38     11.79 o
   2  13   9        6.36       17.10     17.01 o
   3  13   9        0.13       -3.30     18.13 o
  -1  14   9        6.96       -0.83     21.19 o
   0  14   9        0.70       11.88     13.26 o
   1  14   9        4.81       30.99     18.93 o
  -7   0  10        0.25       10.07     14.78 o
  -6   0  10       38.83       45.79      8.64 o
  -5   0  10      155.89      112.36      8.48 o
  -4   0  10       36.98       39.63      6.50 o
  -3   0  10     1188.59     1110.78     20.99 o
  -2   0  10       40.37       34.67      5.13 o
  -1   0  10     4319.79     4390.08     31.59 o
   0   0  10     4293.89     4273.28     21.18 o
   1   0  10      131.03      120.74      5.63 o
   2   0  10     3464.99     3528.59     32.30 o
   3   0  10       22.74       -0.31      9.04 o
   4   0  10      175.69      185.99      8.46 o
   5   0  10      543.27      544.58     15.43 o
   6   0  10      166.32      164.31      9.93 o
   7   0  10       10.67       16.41     17.39 o
  -7   1  10        3.08        8.30     10.08 o
  -6   1  10      345.28      329.94      8.43 o
  -5   1  10       85.84       82.61      5.74 o
  -4   1  10      235.51      219.85      6.75 o
  -3   1  10       81.31       82.98      4.18 o
  -2   1  10     2324.65     2419.55     18.81 o
  -1   1  10        0.07       -6.65      9.03 o
   0   1  10     3026.86     2537.55    384.62 o
   1   1  10      474.67      463.42     13.86 o
   2   1  10     1411.06     1389.32     31.58 o
   3   1  10       20.05        6.94      6.83 o
   4   1  10      187.95      184.51      6.21 o
   5   1  10      228.51      249.04      7.05 o
   6   1  10      422.12      448.47      9.58 o
   7   1  10      124.02      143.92      8.37 o
  -7   2  10       88.63       94.30     10.92 o
  -6   2  10        0.19        0.00     14.06 o
  -5   2  10       57.41       56.68      7.93 o
  -4   2  10      161.83      162.77      8.19 o
  -3   2  10       15.24       11.25      9.38 o
  -2   2  10      445.03      459.14     12.41 o
  -1   2  10      499.30      531.95     13.44 o
   0   2  10        2.83      -97.76    114.93 o
   1   2  10      590.91      539.51     13.80 o
   2   2  10     3007.64     3087.37     31.17 o
   3   2  10      963.67      962.56     20.81 o
   4   2  10       32.04       19.53     11.92 o
   5   2  10      281.28      275.16     10.85 o
   6   2  10       97.05       89.57      9.51 o
   7   2  10       44.14       61.19     10.65 o
  -7   3  10        5.60       -7.55     16.14 o
  -6   3  10      137.56      137.73      9.62 o
  -5   3  10       34.36       33.93      7.97 o
  -4   3  10        0.78       -3.33     11.52 o
  -3   3  10       11.74        9.15      9.53 o
  -2   3  10     1356.19     1303.13     21.61 o
  -1   3  10        0.34        0.00      8.33 o
   0   3  10      314.01      339.13      7.53 o
   1   3  10      492.55      527.93     14.38 o
   2   3  10       21.17       12.77      8.95 o
   3   3  10      606.75      665.27     19.02 o
   4   3  10       71.57       65.52      7.57 o
   5   3  10       62.68       70.12      8.42 o
   6   3  10       16.98       24.98      8.66 o
   7   3  10      110.41      120.27     11.36 o
  -7   4  10        5.67       17.01     15.83 o
  -6   4  10       37.17       52.53      9.00 o
  -5   4  10       20.80       -6.45     14.06 o
  -4   4  10        3.44       -9.71     12.14 o
  -3   4  10      542.08      633.53     18.89 o
  -2   4  10      966.24     1121.94     20.99 o
  -1   4  10       26.41       24.20      5.29 o
   0   4  10     5506.26     5493.61    114.57 o
   1   4  10     1410.68     1450.52     22.64 o
   2   4  10      407.24      400.36     11.61 o
   3   4  10       38.38       51.26      6.39 o
   4   4  10      176.49      178.29      8.89 o
   5   4  10        0.63       -2.23     13.62 o
   6   4  10      126.36      125.42      9.80 o
   7   4  10        1.92       20.00     16.41 o
  -7   5  10      159.53      154.92     12.95 o
  -6   5  10      184.85      164.18     11.21 o
  -5   5  10       17.43      -14.11     14.11 o
  -4   5  10       14.30       20.36     12.50 o
  -3   5  10        7.53        9.80     10.83 o
  -2   5  10        5.55        8.46      9.62 o
  -1   5  10     1797.58     1851.78     26.12 o
   0   5  10       35.38       52.16      8.06 o
   1   5  10        2.65       -6.70      9.20 o
   2   5  10       65.62       77.67      6.68 o
   3   5  10       46.66       67.42      7.97 o
   4   5  10      270.65      295.94     10.38 o
   5   5  10       58.65       64.41      8.86 o
   6   5  10        6.53      -15.27     15.34 o
   7   5  10       13.08       12.39     16.97 o
  -7   6  10        9.12       -7.48     18.35 o
  -6   6  10      382.13      424.81     15.02 o
  -5   6  10        9.88       18.80      7.30 o
  -4   6  10        0.56       19.45     12.48 o
  -3   6  10      129.60      124.29      8.10 o
  -2   6  10      207.99      190.97      8.01 o
  -1   6  10       82.51       89.88      6.59 o
   0   6  10        0.11       -7.43      7.43 o
   1   6  10        2.71       -1.03     10.58 o
   2   6  10       88.78      117.63      7.68 o
   3   6  10      728.84      740.67     19.74 o
   4   6  10       94.78       80.88      8.73 o
   5   6  10       33.16       -1.23     15.27 o
   6   6  10        0.07       -3.62     16.48 o
  -6   7  10       58.11       56.53     10.87 o
  -5   7  10        7.26       13.53     10.87 o
  -4   7  10      171.70      209.68     10.27 o
  -3   7  10       74.16       62.35      8.35 o
  -2   7  10        6.67       -7.50     12.95 o
  -1   7  10      248.96      233.86      8.73 o
   0   7  10        0.99       -5.16      8.05 o
   1   7  10       21.50       26.34      6.76 o
   2   7  10       30.77       35.59      7.84 o
   3   7  10        2.43       18.69     12.84 o
   4   7  10       25.62       21.14      8.73 o
   5   7  10       77.75       79.96     11.25 o
   6   7  10      123.62      142.48     11.97 o
  -6   8  10        0.36       19.51     16.25 o
  -5   8  10       47.97       39.31      9.64 o
  -4   8  10      186.08      156.72     10.63 o
  -3   8  10      649.89      654.00     19.18 o
  -2   8  10        0.95        2.39     13.10 o
  -1   8  10       76.98       72.56      8.01 o
   0   8  10       26.55       29.71      5.89 o
   1   8  10       12.38      -12.84     12.84 o
   2   8  10       25.83       13.64     14.31 o
   3   8  10       80.62       73.67      9.35 o
   4   8  10     1226.30     1201.62     33.96 o
   5   8  10        2.96       20.20     15.92 o
   6   8  10       34.61       20.09     18.26 o
  -6   9  10       26.37       18.22     17.17 o
  -5   9  10       10.12       21.77     17.24 o
  -4   9  10       48.18       26.39     16.59 o
  -3   9  10       18.36       19.74      8.66 o
  -2   9  10      112.73      120.80      9.96 o
  -1   9  10      202.70      220.19     10.43 o
   0   9  10      104.75      100.23     18.09 o
   1   9  10      162.45      181.66      9.89 o
   2   9  10       38.47       30.16     15.69 o
   3   9  10      384.21      365.91     12.79 o
   4   9  10        2.31       11.85     15.74 o
   5   9  10       16.12        0.00     18.24 o
  -5  10  10        1.80       11.68     17.44 o
  -4  10  10      152.56      164.31     12.57 o
  -3  10  10        4.51       15.74     15.27 o
  -2  10  10      251.35      238.90     11.39 o
  -1  10  10      131.52      140.34     10.45 o
   0  10  10        2.45      -10.88     10.88 o
   1  10  10       39.39       46.37      8.89 o
   2  10  10      736.93      751.07     21.43 o
   3  10  10       64.16       73.50      9.76 o
   4  10  10       14.63       25.74     17.44 o
   5  10  10       29.30       43.38     11.23 o
  -5  11  10        2.84        1.67     16.83 o
  -4  11  10       26.88       -2.28     17.41 o
  -3  11  10       27.99        8.28     17.19 o
  -2  11  10       18.06        3.21     16.52 o
  -1  11  10       20.56        1.25     16.86 o
   0  11  10      286.52      299.10     30.49 o
   1  11  10      196.48      181.97     11.30 o
   2  11  10       16.75        1.96     17.59 o
   3  11  10       23.51       15.45     16.92 o
   4  11  10        1.92        9.24     17.79 o
  -4  12  10       10.84       -0.83     18.15 o
  -3  12  10        0.31       28.71     16.39 o
  -2  12  10       45.30       46.91     11.14 o
  -1  12  10       48.27       62.13     11.48 o
   0  12  10       24.75       22.59      8.93 o
   1  12  10      128.10      121.27     12.59 o
   2  12  10        1.08      -18.57     18.57 o
   3  12  10        6.88       16.10     17.77 o
   4  12  10       53.84       49.74     12.14 o
  -3  13  10        3.52        7.43     18.46 o
  -2  13  10       44.67       64.10     11.88 o
  -1  13  10       68.10       80.88     12.44 o
   0  13  10        3.11       -0.47     13.09 o
   1  13  10        0.25        1.54     18.64 o
   2  13  10       53.94       56.15     12.19 o
   3  13  10        7.40        9.20     18.75 o
  -1  14  10       49.22       83.25     13.22 o
   0  14  10        7.47      -11.27     18.53 o
   1  14  10       11.00       10.18     20.56 o
  -7   1  11       12.53        4.51      8.18 o
  -6   1  11        0.52       -1.16      9.74 o
  -5   1  11      146.09      125.45      6.30 o
  -4   1  11        7.83        7.83      7.63 o
  -3   1  11      285.21      268.68      5.92 o
  -2   1  11      417.97      442.60     16.78 o
  -1   1  11     3420.80     3299.17     57.51 o
   0   1  11     2133.59     1983.47    132.36 o
   1   1  11      495.72      524.47      9.87 o
   2   1  11      131.25      138.93      4.41 o
   3   1  11     1294.07     1270.96     16.77 o
   4   1  11      232.33      232.39     13.90 o
   5   1  11      294.57      285.95      7.74 o
   6   1  11       55.74       59.35      6.37 o
   7   1  11       10.17       22.66     11.32 o
  -7   2  11       67.15       49.47     10.85 o
  -6   2  11      218.46      211.26     11.05 o
  -5   2  11       25.43       19.47     13.66 o
  -4   2  11       60.57       49.27      7.77 o
  -3   2  11       71.73       78.12      6.05 o
  -2   2  11       66.62       74.37      5.74 o
  -1   2  11      930.88      955.01     17.44 o
   0   2  11     1253.75     1164.03    200.16 o
   1   2  11      506.30      521.52     14.51 o
   2   2  11      471.10      462.89     12.99 o
   3   2  11      551.07      553.78     15.54 o
   4   2  11       58.16       56.91      7.03 o
   5   2  11      211.04      193.32      9.96 o
   6   2  11        1.53       -5.78     15.02 o
   7   2  11        3.82        7.01     17.21 o
  -7   3  11       56.36       67.87     11.43 o
  -6   3  11      249.13      223.59     11.39 o
  -5   3  11       39.31       54.16      8.06 o
  -4   3  11      221.35      230.80      9.82 o
  -3   3  11      238.84      229.21      7.75 o
  -2   3  11      699.38      731.51     17.57 o
  -1   3  11      178.55      222.20      6.92 o
   0   3  11      311.77      331.25     19.08 o
   1   3  11       34.13       14.27      9.09 o
   2   3  11        0.01        3.66      9.38 o
   3   3  11       25.34       51.82      6.45 o
   4   3  11        9.61       -7.19     11.77 o
   5   3  11      276.28      271.21     11.10 o
   6   3  11       73.32       78.16      9.67 o
   7   3  11       46.29       85.33     11.14 o
  -7   4  11       46.10       57.29     11.07 o
  -6   4  11      105.98      100.40     10.02 o
  -5   4  11       98.28      109.13      9.51 o
  -4   4  11       22.15       20.81     11.72 o
  -3   4  11      119.62      120.80      7.03 o
  -2   4  11      109.87      114.86      6.27 o
  -1   4  11       72.58       86.80      5.80 o
   0   4  11      249.46      251.37      5.30 o
   1   4  11       18.93       21.57      5.40 o
   2   4  11       15.28       11.90      9.60 o
   3   4  11       51.49       60.75      6.65 o
   4   4  11      152.62      157.80      8.62 o
   5   4  11        9.32       20.52     13.62 o
   6   4  11       22.29       28.60     15.18 o
   7   4  11        0.60        0.00     16.41 o
  -7   5  11      124.24      141.03     13.13 o
  -6   5  11       96.79       86.73      9.93 o
  -5   5  11       62.20       54.99      8.73 o
  -4   5  11       69.41       59.79      8.15 o
  -3   5  11        5.54       15.76     11.70 o
  -2   5  11      336.87      355.46     10.76 o
  -1   5  11      490.31      487.27     13.98 o
   0   5  11        9.10       12.81     10.23 o
   1   5  11       22.14       28.64      5.65 o
   2   5  11      369.06      368.17     10.54 o
   3   5  11      699.88      768.51     22.21 o
   4   5  11        0.16      -13.71     13.71 o
   5   5  11        0.88        7.14     13.77 o
   6   5  11       26.42       24.89      9.78 o
   7   5  11        1.44       25.14     15.49 o
  -7   6  11       25.65       34.43     18.71 o
  -6   6  11      241.57      266.30     13.31 o
  -5   6  11       25.27       37.72     11.42 o
  -4   6  11      106.94      108.50      8.89 o
  -3   6  11       31.93       33.47      7.48 o
  -2   6  11      171.38      181.35      8.10 o
  -1   6  11      107.08      101.47      6.94 o
   0   6  11      717.89      733.48     21.12 o
   1   6  11     1619.23     1579.16     26.81 o
   2   6  11      317.60      338.56     10.47 o
   3   6  11      211.61      217.90      9.40 o
   4   6  11       28.70       24.85      8.42 o
   5   6  11       18.38       16.32     15.09 o
   6   6  11        2.18       -8.10     16.65 o
  -6   7  11       50.70       50.54     10.85 o
  -5   7  11      242.30      251.93      8.31 o
  -4   7  11       83.25       74.63      9.35 o
  -3   7  11      237.10      213.81     10.52 o
  -2   7  11      634.35      662.71     18.46 o
  -1   7  11        1.26       -7.66     12.46 o
   0   7  11       83.91       94.50      5.34 o
   1   7  11       76.39       81.58      8.15 o
   2   7  11      211.61      187.69      9.13 o
   3   7  11      120.17      113.88      9.15 o
   4   7  11        4.99       10.23      8.33 o
   5   7  11       31.13       24.00     15.49 o
   6   7  11      105.93       95.73     12.01 o
  -6   8  11        2.49       -1.59     17.93 o
  -5   8  11        0.73        9.62     15.65 o
  -4   8  11      425.22      417.48     13.22 o
  -3   8  11      111.35      113.90      9.73 o
  -2   8  11       12.62        8.84     13.71 o
  -1   8  11      318.29      353.86     10.09 o
   0   8  11      225.01      241.46      6.81 o
   1   8  11       51.90       59.12      8.06 o
   2   8  11       56.32       48.96      8.55 o
   3   8  11       58.19       67.69      8.91 o
   4   8  11      278.89      304.23     12.44 o
   5   8  11      123.79      101.29     11.97 o
   6   8  11       20.45       11.41     17.90 o
  -6   9  11        2.19       -6.70     17.97 o
  -5   9  11      184.35      201.20     13.04 o
  -4   9  11      255.53      260.49     12.39 o
  -3   9  11      326.81      306.21     12.48 o
  -2   9  11      228.27      250.58     11.07 o
  -1   9  11       79.48       85.82      9.18 o
   0   9  11      495.32      509.79     35.10 o
   1   9  11      292.70      290.25     11.19 o
   2   9  11        3.66       17.64     14.24 o
   3   9  11      228.66      236.76     11.36 o
   4   9  11       23.11        8.75     15.40 o
   5   9  11      109.06      103.57     12.93 o
  -5  10  11        5.00      -17.73     17.73 o
  -4  10  11       55.77       46.08     10.72 o
  -3  10  11      319.73      314.92     12.70 o
  -2  10  11       58.21       49.92      9.49 o
  -1  10  11      201.06      171.50     11.32 o
   0  10  11       64.94       72.94      6.73 o
   1  10  11       12.74       14.82     15.52 o
   2  10  11       22.15       15.56      9.29 o
   3  10  11       11.36       13.06     15.36 o
   4  10  11       83.60       68.16     11.92 o
   5  10  11      243.10      244.35     14.98 o
  -4  11  11        6.71       12.26     16.94 o
  -3  11  11        0.02      -14.73     17.15 o
  -2  11  11       31.91       32.06     17.12 o
  -1  11  11       27.67       30.30     17.41 o
   0  11  11      379.67      378.45     28.13 o
   1  11  11        0.94       -3.17     16.57 o
   2  11  11        1.37       -2.66     16.14 o
   3  11  11       21.23       19.29     17.61 o
   4  11  11        2.00       -3.91     17.48 o
  -4  12  11        1.13       -9.13     18.64 o
  -3  12  11       13.69      -18.37     18.37 o
  -2  12  11       65.82        8.66     19.60 o
  -1  12  11        5.49       17.68     17.93 o
   0  12  11       11.27       -8.56     13.09 o
   1  12  11       99.00       86.44     12.32 o
   2  12  11        0.23      -11.68     17.08 o
   3  12  11        2.21        7.01     18.33 o
  -3  13  11        3.29       -5.85     19.60 o
  -2  13  11        9.37       29.27     18.20 o
  -1  13  11        4.80      -17.90     18.89 o
   0  13  11       15.22       21.48      9.77 o
   1  13  11        8.95       15.65     18.62 o
   2  13  11        7.62        6.39     18.82 o
   0  14  11        3.19       17.65     15.02 o
  -7   0  12       29.57       21.48     16.01 o
  -6   0  12      174.95      146.81      9.67 o
  -5   0  12       52.03       40.01      8.04 o
  -4   0  12      580.25      561.17     16.74 o
  -3   0  12       77.93      109.39      6.50 o
  -2   0  12     2292.84     2336.01     27.73 o
  -1   0  12      208.76      274.74      7.75 o
   0   0  12     3961.09     4005.78     22.87 o
   1   0  12      497.33      510.22     14.36 o
   2   0  12     1747.79     1818.60     25.54 o
   3   0  12      118.14      162.28      7.05 o
   4   0  12      109.64      111.96      7.77 o
   5   0  12       33.95       17.03     13.89 o
   6   0  12      104.22       85.15      9.56 o
   7   0  12      169.55      176.21     12.84 o
  -7   1  12       46.65       46.14      7.29 o
  -6   1  12       83.13       79.58     14.02 o
  -5   1  12       49.56       45.56      5.88 o
  -4   1  12       80.86       89.64      8.99 o
  -3   1  12      362.04      339.29      7.15 o
  -2   1  12     2461.24     2490.87     20.31 o
  -1   1  12     5049.09     5428.49     45.53 o
   0   1  12     3948.93     4015.94     29.33 o
   1   1  12      390.54      400.00      8.26 o
   2   1  12      680.17      692.24     12.43 o
   3   1  12      435.45      437.70      8.80 o
   4   1  12       96.45      120.53      7.21 o
   5   1  12      346.38      340.99      8.18 o
   6   1  12        2.49       -3.94     10.52 o
   7   1  12       11.84       22.67     12.38 o
  -7   2  12       30.81       33.09     10.49 o
  -6   2  12       20.84       32.35      8.39 o
  -5   2  12        7.62       17.30     14.11 o
  -4   2  12      285.03      282.53      9.82 o
  -3   2  12       71.28       87.45      6.32 o
  -2   2  12     1407.31     1369.15     22.75 o
  -1   2  12       65.88       73.50      5.49 o
   0   2  12      927.66      910.84    468.68 o
   1   2  12      524.63      535.52     14.56 o
   2   2  12     1289.39     1299.18     22.50 o
   3   2  12      744.72      772.93     20.14 o
   4   2  12      127.00      141.72      8.19 o
   5   2  12      140.85      144.94      9.49 o
   6   2  12       26.23       26.21     15.54 o
   7   2  12       21.36       55.84     10.27 o
  -7   3  12       84.97       83.94     11.68 o
  -6   3  12       20.41       18.04     15.36 o
  -5   3  12       68.33       67.24      8.22 o
  -4   3  12     1166.94     1162.06     26.66 o
  -3   3  12      915.37      911.21     21.57 o
  -2   3  12        0.00       -0.63      8.64 o
  -1   3  12     1553.31     1598.58     23.26 o
   0   3  12      582.70      650.79     17.42 o
   1   3  12        6.94        8.57      8.77 o
   2   3  12      216.53      224.62      7.59 o
   3   3  12      401.10      410.25     13.17 o
   4   3  12        2.60       13.42     11.68 o
   5   3  12        6.23        4.51     14.09 o
   6   3  12        4.58       12.14     14.40 o
   7   3  12       15.17       32.04     10.49 o
  -7   4  12        0.03      -17.30     17.30 o
  -6   4  12       45.31       40.21      8.95 o
  -5   4  12       10.07        7.28     14.47 o
  -4   4  12      244.70      257.84      9.64 o
  -3   4  12       38.12       26.81      6.43 o
  -2   4  12      682.75      736.51     19.04 o
  -1   4  12      603.32      601.91     16.48 o
   0   4  12      110.92       87.77      5.11 o
   1   4  12      102.32       90.62      6.27 o
   2   4  12      525.46      562.76     15.20 o
   3   4  12       54.22       57.38      7.61 o
   4   4  12        0.19        5.87     12.35 o
   5   4  12      130.10      155.23      9.89 o
   6   4  12       32.53       10.40     16.61 o
   7   4  12        2.08       -2.48     15.98 o
  -7   5  12       16.79       28.69     17.82 o
  -6   5  12      188.28      191.57     12.41 o
  -5   5  12      161.28      176.86     10.25 o
  -4   5  12       55.34       54.52      8.44 o
  -3   5  12      593.18      630.51     17.41 o
  -2   5  12      223.77      215.86      7.88 o
  -1   5  12      441.31      515.98     14.18 o
   0   5  12      119.82      104.10     15.04 o
   1   5  12       17.25       26.43      5.80 o
   2   5  12       29.78       28.04      6.25 o
   3   5  12       56.96       35.45      7.50 o
   4   5  12       60.79       64.77      8.42 o
   5   5  12      113.70      109.33      9.67 o
   6   5  12        6.67       16.72      9.44 o
  -6   6  12       22.12       20.99     16.79 o
  -5   6  12        0.04        6.14     10.39 o
  -4   6  12      123.32      138.64      9.56 o
  -3   6  12        6.63        6.39     12.17 o
  -2   6  12        6.01        5.20     12.30 o
  -1   6  12       64.98       61.66      6.74 o
   0   6  12       38.97       51.58      4.55 o
   1   6  12        3.34        8.13     10.98 o
   2   6  12        0.53      -10.67     12.06 o
   3   6  12        1.02       -1.92     12.55 o
   4   6  12       54.58       43.76      8.86 o
   5   6  12       30.91       12.81     15.90 o
   6   6  12       35.78       48.11     10.07 o
  -6   7  12       26.91       30.38     17.53 o
  -5   7  12       11.22       13.16     11.00 o
  -4   7  12      280.65      270.32     11.61 o
  -3   7  12      128.64      144.89      9.69 o
  -2   7  12     1068.48     1093.99     26.21 o
  -1   7  12        0.24       -4.87     12.19 o
   0   7  12       46.87       52.07      7.29 o
   1   7  12      937.14      986.98     24.76 o
   2   7  12        2.86       11.90     11.94 o
   3   7  12      132.86      130.76      9.40 o
   4   7  12        1.23        3.55     14.49 o
   5   7  12       72.04       50.30     10.40 o
   6   7  12       13.32       11.01     17.70 o
  -6   8  12       47.33       32.17     11.41 o
  -5   8  12       75.27       84.70     11.21 o
  -4   8  12        5.50      -14.18     15.49 o
  -3   8  12      350.46      313.16     11.61 o
  -2   8  12        5.00       26.17     13.98 o
  -1   8  12       42.60       48.60      7.81 o
   0   8  12      206.08      207.62      6.62 o
   1   8  12       24.61       17.15     13.51 o
   2   8  12      127.85       99.91      9.31 o
   3   8  12       10.96      -15.69     15.69 o
   4   8  12        8.56       24.78     15.36 o
   5   8  12      161.09      141.34     12.79 o
   6   8  12        0.00      -19.04     19.04 o
  -5   9  12        0.05       23.15     16.28 o
  -4   9  12        8.13       -3.35     14.82 o
  -3   9  12      422.35      457.25     15.27 o
  -2   9  12      627.05      635.36     19.31 o
  -1   9  12      151.63      164.25     10.07 o
   0   9  12       37.29       39.53      8.06 o
   1   9  12        9.50        1.05     15.14 o
   2   9  12       80.80       79.90      9.27 o
   3   9  12        1.51       -4.89     15.18 o
   4   9  12      216.55      229.55     12.66 o
   5   9  12       86.56      120.62     12.28 o
  -5  10  12        3.94       26.10     10.23 o
  -4  10  12       26.73       31.77     16.61 o
  -3  10  12        8.64       24.56      8.93 o
  -2  10  12        5.06      -10.31     15.29 o
  -1  10  12      435.52      454.79     14.29 o
   0  10  12       73.09       79.81      6.91 o
   1  10  12      690.96      604.66     18.24 o
   2  10  12       73.84       66.06     10.09 o
   3  10  12      118.38      103.03     10.78 o
   4  10  12       20.90        0.74     18.15 o
   5  10  12        6.27       31.26     18.40 o
  -4  11  12        6.82        6.99     18.31 o
  -3  11  12        3.20       -8.55     17.48 o
  -2  11  12       16.49      -17.77     17.77 o
  -1  11  12       12.77        3.21     16.65 o
   0  11  12       20.17       16.32     12.09 o
   1  11  12        4.86       -1.29     15.92 o
   2  11  12       46.69       41.10      9.85 o
   3  11  12       25.49       38.71     10.49 o
   4  11  12       61.71       82.56     11.74 o
  -3  12  12       10.90        3.88     18.24 o
  -2  12  12       16.26        9.53     17.15 o
  -1  12  12        0.75      -17.26     18.98 o
   0  12  12        0.01      -14.39     14.39 o
   1  12  12       38.44       42.35     11.03 o
   2  12  12       27.19       28.93     18.31 o
   3  12  12        9.42        8.71     18.26 o
  -2  13  12        0.20        8.42     11.01 o
  -1  13  12       51.64       53.96     12.14 o
   0  13  12        4.59       10.14     13.00 o
   1  13  12       82.74       58.16     12.26 o
   2  13  12        4.75       13.80     18.20 o
  -7   1  13        4.32        3.87     11.05 o
  -6   1  13        5.13        2.73     10.15 o
  -5   1  13      137.84      141.30      8.39 o
  -4   1  13       20.48       21.90      6.47 o
  -3   1  13       24.90       26.54      4.09 o
  -2   1  13       24.58       25.01      3.86 o
  -1   1  13     4463.86     4590.85     27.07 o
   0   1  13      375.93      310.16     72.37 o
   1   1  13      148.77      157.45      4.40 o
   2   1  13     1798.94     1797.30     18.57 o
   3   1  13      221.69      207.92      9.85 o
   4   1  13        2.07        8.68      8.25 o
   5   1  13      232.71      206.39      8.51 o
   6   1  13        0.06       -2.02     10.00 o
   7   1  13        4.95       18.47     12.34 o
  -7   2  13        0.07      -16.88     16.88 o
  -6   2  13      197.89      200.04     10.81 o
  -5   2  13      880.60      896.76     24.02 o
  -4   2  13       50.39       45.03      7.26 o
  -3   2  13       46.01       23.66      6.09 o
  -2   2  13     3492.07     3658.28     35.92 o
  -1   2  13      619.08      630.27     16.21 o
   0   2  13      110.09       90.61    220.64 o
   1   2  13      233.88      222.52      6.83 o
   2   2  13     1390.90     1475.06     24.71 o
   3   2  13       12.85       15.25     11.10 o
   4   2  13       93.80       92.54      7.93 o
   5   2  13      186.21      175.68     10.20 o
   6   2  13      234.48      248.84     11.70 o
   7   2  13        9.01       -8.06     17.59 o
  -7   3  13       12.68        8.64     16.21 o
  -6   3  13        1.71        1.96     14.44 o
  -5   3  13        1.06       -3.86     13.91 o
  -4   3  13      537.85      553.16     17.79 o
  -3   3  13      249.59      242.70      8.42 o
  -2   3  13      307.30      306.46      8.48 o
  -1   3  13      712.98      728.97     17.57 o
   0   3  13       67.61       22.28    336.14 o
   1   3  13       50.76       46.84      5.65 o
   2   3  13      258.68      286.35      8.64 o
   3   3  13       88.23      102.90      8.06 o
   4   3  13       10.68       26.41      7.26 o
   5   3  13      116.84      131.14      9.87 o
   6   3  13       11.35        8.26     15.18 o
   7   3  13        1.52      -18.40     18.40 o
  -7   4  13      284.66      270.25     14.24 o
  -6   4  13       41.15       12.90     15.52 o
  -5   4  13        1.22       12.03     14.76 o
  -4   4  13      109.28      114.35      8.48 o
  -3   4  13       88.03       89.44      7.84 o
  -2   4  13      868.74      887.79     20.76 o
  -1   4  13       84.93       75.77      6.21 o
   0   4  13      729.71      770.68     13.02 o
   1   4  13     1460.50     1501.31     24.65 o
   2   4  13       65.34       75.50      6.68 o
   3   4  13        1.72        6.30      7.08 o
   4   4  13        0.87       -5.05     13.44 o
   5   4  13       24.74       45.66      8.57 o
   6   4  13       37.09       21.25     16.54 o
   7   4  13       20.20       11.77     17.75 o
  -7   5  13       49.21       65.77     11.54 o
  -6   5  13       25.66       26.14      9.76 o
  -5   5  13      314.51      285.90     11.63 o
  -4   5  13       51.09       53.94      8.22 o
  -3   5  13        0.31      -10.05     11.59 o
  -2   5  13       65.02       62.69      6.59 o
  -1   5  13      530.86      541.95     14.73 o
   0   5  13     1631.98     1687.69     21.52 o
   1   5  13      572.73      601.13     17.95 o
   2   5  13      287.44      317.27     10.00 o
   3   5  13      189.40      208.32      9.11 o
   4   5  13        4.91        0.54     13.13 o
   5   5  13       90.59      104.21      9.51 o
   6   5  13        2.35      -10.27     15.85 o
  -6   6  13      129.30      120.78     11.79 o
  -5   6  13      239.88      239.33     16.51 o
  -4   6  13        4.58        1.65     13.84 o
  -3   6  13       32.38       33.91      7.59 o
  -2   6  13      764.66      853.70     23.11 o
  -1   6  13       26.35       18.17     10.69 o
   0   6  13      177.58      181.31      9.64 o
   1   6  13      979.53     1000.96     23.62 o
   2   6  13       11.48       -3.04     12.44 o
   3   6  13      104.00      112.07      8.71 o
   4   6  13       12.38        7.95     13.89 o
   5   6  13        1.90      -15.36     15.36 o
   6   6  13       64.64       67.96     11.05 o
  -6   7  13       51.95       57.02     11.01 o
  -5   7  13       12.37      -15.29     15.29 o
  -4   7  13      359.46      367.05     12.48 o
  -3   7  13       74.52       69.81      8.89 o
  -2   7  13       93.59       92.65      8.35 o
  -1   7  13      124.22      119.62      8.15 o
   0   7  13        0.91       -7.62     13.99 o
   1   7  13       61.72       59.70      7.99 o
   2   7  13       34.66       29.40      7.97 o
   3   7  13      136.00      141.03      9.29 o
   4   7  13        0.77        1.81     14.73 o
   5   7  13       36.47       22.21     17.86 o
   6   7  13        3.20        0.00     17.32 o
  -6   8  13       23.84       20.34     17.03 o
  -5   8  13        5.96       17.08     16.72 o
  -4   8  13      286.37      283.06     12.01 o
  -3   8  13      189.47      214.30     10.60 o
  -2   8  13      399.96      427.58     12.37 o
  -1   8  13        4.01       19.40     13.26 o
   0   8  13       15.80       17.32      9.50 o
   1   8  13      324.11      316.95     11.21 o
   2   8  13       21.19       -3.68     14.51 o
   3   8  13        4.56      -14.96     14.96 o
   4   8  13        1.02       28.58     14.53 o
   5   8  13       47.31       50.52     10.76 o
  -5   9  13      180.96      184.50     13.26 o
  -4   9  13       55.90       25.85     17.59 o
  -3   9  13      139.29      131.03     10.43 o
  -2   9  13        1.66      -15.61     15.61 o
  -1   9  13        0.00      -15.32     15.32 o
   0   9  13       12.44        2.51     10.54 o
   1   9  13       55.03       59.92      8.93 o
   2   9  13       35.07       34.69      8.93 o
   3   9  13        0.96        0.63     15.40 o
   4   9  13       82.82       63.56     11.61 o
   5   9  13       33.22       24.69     11.27 o
  -5  10  13       18.81       11.36     19.31 o
  -4  10  13      236.55      247.54     14.02 o
  -3  10  13       14.42        5.34     15.98 o
  -2  10  13        3.32       22.30     14.94 o
  -1  10  13       10.60        4.73     15.36 o
   0  10  13      190.03      177.45     12.14 o
   1  10  13      117.44      104.64      9.78 o
   2  10  13       75.47       74.95      9.98 o
   3  10  13       30.17       49.18     10.27 o
   4  10  13      148.00      143.06     12.77 o
   5  10  13       18.03       33.44     18.06 o
  -4  11  13       19.63       21.30     17.46 o
  -3  11  13       31.82       37.28     10.56 o
  -2  11  13       83.38       89.39     10.65 o
  -1  11  13      177.41      205.50     12.03 o
   0  11  13      286.21      265.23     10.26 o
   1  11  13        1.19        6.61     15.76 o
   2  11  13       11.08       18.66     16.54 o
   3  11  13        1.51        2.23     16.97 o
   4  11  13       75.47       70.66     12.32 o
  -3  12  13       12.61        3.17     19.31 o
  -2  12  13      114.68      112.70     11.83 o
  -1  12  13       46.17       35.16     18.82 o
   0  12  13        6.50       16.11     12.31 o
   1  12  13        3.99      -19.02     19.02 o
   2  12  13       18.99        8.31     18.31 o
   3  12  13        8.59       33.80     18.06 o
  -2  13  13        8.66        8.15     19.53 o
  -1  13  13       13.40      -14.47     20.27 o
   0  13  13       38.92       15.94     14.52 o
   1  13  13        0.01      -18.84     18.84 o
   2  13  13        2.07      -14.02     18.31 o
  -7   0  14      194.79      184.43     12.48 o
  -6   0  14      255.17      276.52     11.52 o
  -5   0  14      460.56      476.60     15.40 o
  -4   0  14      116.35      104.64      7.79 o
  -3   0  14        3.85        9.11      9.73 o
  -2   0  14      106.22      118.35      6.45 o
  -1   0  14    26425.01    27315.27     90.77 o
   0   0  14      502.81      522.58     19.24 o
   1   0  14     2245.62     2193.42     27.50 o
   2   0  14     5124.50     5030.51     43.27 o
   3   0  14        0.27       -0.76     10.69 o
   4   0  14        0.14        8.95     12.19 o
   5   0  14      129.57      112.21      9.06 o
   6   0  14        9.20        2.72     15.27 o
   7   0  14       87.89       86.24     11.94 o
  -7   1  14       26.26       17.98     11.48 o
  -6   1  14       39.03       47.60      6.39 o
  -5   1  14        9.29       21.44      9.42 o
  -4   1  14       51.44       53.55     12.37 o
  -3   1  14      232.76      226.23      5.61 o
  -2   1  14       70.76       96.49      4.32 o
  -1   1  14      551.41      551.04     11.27 o
   0   1  14     5410.57     5689.89     25.01 o
   1   1  14       51.51       55.94      5.15 o
   2   1  14      130.96      146.63      4.86 o
   3   1  14      560.92      621.66     28.86 o
   4   1  14       27.64       19.37      6.29 o
   5   1  14        9.53       17.64      9.70 o
   6   1  14        2.12        1.61     10.26 o
   7   1  14      417.71      488.55     11.77 o
  -7   2  14        8.05       -4.71     16.88 o
  -6   2  14        7.92       19.67     13.82 o
  -5   2  14      877.75      889.53     24.38 o
  -4   2  14      167.26      150.29      8.62 o
  -3   2  14       94.81       94.61      6.61 o
  -2   2  14       10.65       13.04      9.40 o
  -1   2  14     1243.08     1248.41     21.48 o
   0   2  14        0.54      -19.61     19.61 o
   1   2  14     1313.11     1351.31     22.48 o
   2   2  14      209.99      201.71      7.26 o
   3   2  14      588.48      583.05     16.92 o
   4   2  14       44.71       53.74      7.66 o
   5   2  14       43.54       35.12      8.57 o
   6   2  14        0.89       -2.08     15.25 o
   7   2  14       17.51       -1.65     17.06 o
  -7   3  14       98.83       79.43     12.26 o
  -6   3  14       36.48       17.48     15.65 o
  -5   3  14        0.12      -14.89     14.89 o
  -4   3  14     2419.19     2396.00     38.51 o
  -3   3  14      373.86      359.15     10.98 o
  -2   3  14       52.31       56.84      5.85 o
  -1   3  14        1.76       -0.60      8.68 o
   0   3  14     1687.93     1705.38     85.23 o
   1   3  14       12.38       -3.75      9.27 o
   2   3  14      284.43      236.14      8.06 o
   3   3  14        3.96        0.00     11.14 o
   4   3  14      282.22      297.04     10.25 o
   5   3  14        4.42       -4.15     14.96 o
   6   3  14       29.04       15.49     16.70 o
   7   3  14        0.21      -17.15     17.15 o
  -7   4  14        0.45      -17.79     17.79 o
  -6   4  14       68.90       78.63     10.85 o
  -5   4  14      266.52      253.19     11.30 o
  -4   4  14        6.06        1.99     13.17 o
  -3   4  14      198.95      190.97      9.27 o
  -2   4  14       75.22       69.66      6.65 o
  -1   4  14      370.95      383.37     11.36 o
   0   4  14       10.17      -45.18     60.60 o
   1   4  14      386.40      356.47     11.61 o
   2   4  14      952.77      911.52     22.01 o
   3   4  14       81.91       78.41      7.66 o
   4   4  14        0.12        3.64     12.50 o
   5   4  14       27.06       20.65      8.84 o
   6   4  14       63.44       51.04     10.40 o
  -7   5  14        3.70        8.44     18.35 o
  -6   5  14       21.23       36.59      9.96 o
  -5   5  14       36.93       13.48     15.20 o
  -4   5  14      203.71      236.27     10.31 o
  -3   5  14        1.11       16.72     11.88 o
  -2   5  14      269.31      264.62      9.62 o
  -1   5  14     1295.48     1235.02     24.76 o
   0   5  14      640.71      667.83     20.49 o
   1   5  14        4.24       -8.77     10.76 o
   2   5  14        0.10       14.27     11.39 o
   3   5  14      146.01      134.76      8.91 o
   4   5  14       22.05       24.27      8.15 o
   5   5  14       97.56       77.38      9.67 o
   6   5  14        1.25        0.76     15.81 o
  -6   6  14        0.05       -2.99     16.74 o
  -5   6  14        2.54       11.47     10.40 o
  -4   6  14      181.25      167.66     10.49 o
  -3   6  14       97.89       92.11      8.73 o
  -2   6  14      906.68      903.98     24.31 o
  -1   6  14      260.92      236.25      9.62 o
   0   6  14       36.17       41.45      5.49 o
   1   6  14      900.13      945.59     23.66 o
   2   6  14      231.43      241.47      9.67 o
   3   6  14        6.07       20.90     13.33 o
   4   6  14        2.54        8.17     14.04 o
   5   6  14        0.11      -10.16     15.43 o
   6   6  14        2.35       -0.78     15.49 o
  -6   7  14      127.68      135.96     12.50 o
  -5   7  14       27.25        9.56     16.99 o
  -4   7  14       91.22       83.41      9.42 o
  -3   7  14      253.03      276.48     10.92 o
  -2   7  14      211.60      211.47      9.96 o
  -1   7  14      770.50      799.60     20.74 o
   0   7  14       91.45      107.65      5.76 o
   1   7  14       93.22       98.70      8.31 o
   2   7  14       19.26       17.44     13.19 o
   3   7  14        1.92        0.00     14.02 o
   4   7  14       60.75       73.36      9.18 o
   5   7  14      146.68      165.68     12.28 o
   6   7  14        6.72       -5.72     17.41 o
  -6   8  14       31.75       33.15     11.48 o
  -5   8  14       29.20       47.31     10.40 o
  -4   8  14      344.29      352.07     12.99 o
  -3   8  14        0.53       21.28     14.18 o
  -2   8  14      204.30      215.31     10.78 o
  -1   8  14        1.38      -13.82     13.82 o
   0   8  14      136.17      139.85     18.16 o
   1   8  14        2.69        5.07     13.62 o
   2   8  14        2.49       19.56     13.57 o
   3   8  14       91.77      102.94     10.00 o
   4   8  14       82.10       91.73     10.45 o
   5   8  14        1.14       -0.76     15.92 o
  -5   9  14       19.67       26.25     17.61 o
  -4   9  14        6.00        8.33     17.75 o
  -3   9  14      129.29      110.51     10.60 o
  -2   9  14      163.58      155.50     10.40 o
  -1   9  14      127.85      143.80      9.87 o
   0   9  14       98.86       98.87      6.86 o
   1   9  14        5.71      -15.63     15.63 o
   2   9  14       38.07       38.96      8.91 o
   3   9  14        5.56        7.05     14.96 o
   4   9  14      189.17      199.88     12.95 o
   5   9  14       32.58       36.84     11.34 o
  -5  10  14       68.83       49.52     12.50 o
  -4  10  14        0.45        6.72     16.63 o
  -3  10  14       20.17       26.59     15.90 o
  -2  10  14       82.63      116.34     10.02 o
  -1  10  14       19.76       20.81      8.89 o
   0  10  14       36.63       17.41     11.73 o
   1  10  14       74.92       65.23      9.35 o
   2  10  14      181.40      201.82     11.30 o
   3  10  14        2.07      -16.70     16.70 o
   4  10  14       21.22       34.60     17.93 o
  -4  11  14       25.30       -3.21     19.29 o
  -3  11  14        2.53       -2.21     16.65 o
  -2  11  14       12.06       -4.87     17.01 o
  -1  11  14      126.61      122.79     11.36 o
   0  11  14      114.04       90.08      7.69 o
   1  11  14        5.70       30.90     15.92 o
   2  11  14        9.01        6.34     17.08 o
   3  11  14        0.26       25.67     17.21 o
   4  11  14       10.00       -6.59     18.44 o
  -3  12  14        4.60       -4.02     18.37 o
  -2  12  14        5.60      -18.64     18.64 o
  -1  12  14       58.67        9.71     19.38 o
   0  12  14       61.27       73.05      8.35 o
   1  12  14        3.30      -18.35     18.35 o
   2  12  14        0.72        0.76     17.21 o
   3  12  14       17.48       11.48     19.58 o
  -2  13  14        0.08       14.09     18.02 o
  -1  13  14        1.30      -19.89     19.89 o
   0  13  14        0.00      -16.78     16.78 o
   1  13  14        0.00       -7.41     18.20 o
  -7   1  15        0.36        0.67     11.40 o
  -6   1  15        7.58       -2.54     14.17 o
  -5   1  15      751.57      728.92     15.74 o
  -4   1  15      211.17      208.64      6.39 o
  -3   1  15        8.71       11.25      8.26 o
  -2   1  15      378.98      435.66      9.56 o
  -1   1  15      702.37      741.96     12.70 o
   0   1  15      927.75      817.11     29.14 o
   1   1  15      164.24      162.91      4.72 o
   2   1  15     2442.07     2527.22     58.51 o
   3   1  15        3.90        9.69      9.88 o
   4   1  15      346.95      340.94      7.60 o
   5   1  15       65.33       55.58      6.24 o
   6   1  15       33.97       37.45      7.23 o
   7   1  15       53.17       49.32     13.56 o
  -7   2  15        8.21       15.18     17.08 o
  -6   2  15       28.34       19.27      8.91 o
  -5   2  15     1244.21     1192.82     31.66 o
  -4   2  15      487.85      465.24     14.67 o
  -3   2  15       86.37       61.02      7.48 o
  -2   2  15     1297.87     1282.57     24.07 o
  -1   2  15      210.25      220.28      7.14 o
   0   2  15       10.07        1.08      6.65 o
   1   2  15      238.72      232.05      7.30 o
   2   2  15      214.84      177.29      7.35 o
   3   2  15       37.21       18.71     12.52 o
   4   2  15      142.99      136.70      9.00 o
   5   2  15        7.01       14.29     13.84 o
   6   2  15       13.36        9.89     15.40 o
   7   2  15        9.31       18.44     16.90 o
  -7   3  15       47.41       39.05     11.01 o
  -6   3  15        9.95       -0.69     15.20 o
  -5   3  15     1185.26     1186.48     32.35 o
  -4   3  15     2141.50     2077.98     37.08 o
  -3   3  15        2.46       12.79     10.76 o
  -2   3  15      224.34      209.99      7.59 o
  -1   3  15      118.02      155.03      6.63 o
   0   3  15      209.76      151.11    527.11 o
   1   3  15        8.87       17.88      9.93 o
   2   3  15       64.48       57.76      6.72 o
   3   3  15       65.30       68.47      7.39 o
   4   3  15       21.82        9.64      7.72 o
   5   3  15       45.25       72.20      8.68 o
   6   3  15        1.30        0.00     14.98 o
  -7   4  15        0.12      -18.02     18.02 o
  -6   4  15        0.30       -9.89     16.30 o
  -5   4  15      433.27      450.62     13.15 o
  -4   4  15      298.77      325.57     10.85 o
  -3   4  15       11.78        7.03     12.03 o
  -2   4  15        4.24       -5.00     11.16 o
  -1   4  15      543.11      544.18     15.16 o
   0   4  15       29.77        7.48     30.30 o
   1   4  15        0.02        4.26     10.43 o
   2   4  15      114.51      114.42      8.57 o
   3   4  15       21.19       11.48     11.85 o
   4   4  15       22.87        9.85      8.06 o
   5   4  15        9.53       11.34     14.65 o
   6   4  15        3.44       31.84     16.03 o
  -6   5  15       26.22       -9.51     16.41 o
  -5   5  15        0.98       18.82     14.58 o
  -4   5  15      222.57      200.68     10.40 o
  -3   5  15       44.53       39.74      7.48 o
  -2   5  15      214.92      213.30      9.47 o
  -1   5  15      197.15      201.87      8.10 o
   0   5  15      195.46      200.29     22.84 o
   1   5  15      118.72      122.01      7.52 o
   2   5  15      121.00      118.24      8.55 o
   3   5  15        1.28        9.87     12.81 o
   4   5  15      163.43      184.21     10.65 o
   5   5  15        5.51        0.00     14.89 o
   6   5  15        0.01      -13.02     16.68 o
  -6   6  15       36.92       59.76     10.83 o
  -5   6  15      353.98      366.41      9.20 o
  -4   6  15      244.54      264.91     11.43 o
  -3   6  15       56.26       57.29      8.42 o
  -2   6  15      532.79      528.75     15.72 o
  -1   6  15      494.42      471.94     14.51 o
   0   6  15       12.11       22.18      8.69 o
   1   6  15       54.02       52.71      7.88 o
   2   6  15        3.16       -7.93     12.77 o
   3   6  15      254.58      246.09     10.81 o
   4   6  15       51.65       57.47      8.75 o
   5   6  15        4.59       13.86     15.49 o
   6   6  15        0.02        5.58     16.21 o
  -6   7  15      110.02      129.71     12.59 o
  -5   7  15       53.70       67.71     11.07 o
  -4   7  15      382.44      397.28     13.06 o
  -3   7  15      219.07      203.56     10.69 o
  -2   7  15      173.64      180.50     10.09 o
  -1   7  15      820.34      826.95     23.84 o
   0   7  15      113.64      120.84      5.93 o
   1   7  15       78.49       94.68      8.26 o
   2   7  15        0.28       11.85     13.35 o
   3   7  15       21.94        2.84     14.89 o
   4   7  15       15.78       17.24     14.78 o
   5   7  15        0.47       -2.17     16.43 o
   6   7  15        0.38        0.00     17.53 o
  -5   8  15        4.01       17.01     15.98 o
  -4   8  15       33.81       45.63      9.06 o
  -3   8  15      256.77      276.32     11.48 o
  -2   8  15      116.50      127.66     10.05 o
  -1   8  15        3.34      -11.88     14.76 o
   0   8  15        3.08        5.58      9.39 o
   1   8  15       88.29       85.19      8.97 o
   2   8  15      144.55      132.68     10.49 o
   3   8  15       32.53       25.54     14.96 o
   4   8  15        0.41       18.46     14.94 o
   5   8  15        8.91      -18.02     18.02 o
  -5   9  15        8.55       -7.08     17.28 o
  -4   9  15      130.04      139.53     12.10 o
  -3   9  15      178.38      180.92     11.05 o
  -2   9  15      332.30      344.12     12.79 o
  -1   9  15       44.94       52.51      8.91 o
   0   9  15        4.06       -6.48     10.66 o
   1   9  15       70.01       68.14      9.40 o
   2   9  15       77.51       84.72      9.76 o
   3   9  15       37.38       37.86      9.42 o
   4   9  15       33.12       42.53     10.27 o
   5   9  15      176.48      213.21     13.75 o
  -4  10  15        3.24        7.43     10.60 o
  -3  10  15       80.78       81.51     11.61 o
  -2  10  15       83.99       84.75     10.56 o
  -1  10  15      133.02      142.95     10.81 o
   0  10  15      531.99      549.04     19.02 o
   1  10  15        0.16        0.63     14.51 o
   2  10  15      163.78      164.49     10.98 o
   3  10  15        1.16       22.12     16.41 o
   4  10  15      157.01      142.46     13.75 o
  -4  11  15       13.58       25.12     11.21 o
  -3  11  15        0.63      -15.09     17.19 o
  -2  11  15       43.38       52.71     11.30 o
  -1  11  15       16.40       -6.27     18.02 o
   0  11  15        3.17        8.12      9.18 o
   1  11  15       93.74       52.93     11.65 o
   2  11  15       87.36       80.88     11.61 o
   3  11  15      107.19       91.94     12.46 o
  -3  12  15       30.00       34.05     11.68 o
  -2  12  15       13.63       16.25     11.21 o
  -1  12  15       13.12       13.73     18.86 o
   0  12  15        6.70       -2.23     12.88 o
   1  12  15       34.52       12.28     18.31 o
   2  12  15        0.33      -17.01     17.01 o
   3  12  15        1.26      -13.35     19.42 o
  -1  13  15       51.37       68.70     12.75 o
   0  13  15        5.30      -13.68     13.68 o
   1  13  15        1.62        1.67     19.85 o
  -7   0  16       11.96       19.04     16.50 o
  -6   0  16      180.08      144.91     10.38 o
  -5   0  16      318.71      333.07     11.77 o
  -4   0  16      756.71      740.87     20.23 o
  -3   0  16       56.62       50.30      7.14 o
  -2   0  16     2076.05     2210.28     30.90 o
  -1   0  16      575.25      586.89     17.19 o
   0   0  16      401.43      391.88      7.99 o
   1   0  16     5770.33     5725.45     46.30 o
   2   0  16      133.45      126.14      7.08 o
   3   0  16       21.98       23.46     11.81 o
   4   0  16       76.94       69.03      8.10 o
   5   0  16        1.23        2.99     12.90 o
   6   0  16       41.81       39.98      9.82 o
   7   0  16      201.98      224.19     14.13 o
  -7   1  16        0.01      -11.29     11.29 o
  -6   1  16       63.46       55.90     13.41 o
  -5   1  16     1059.44     1051.82     21.58 o
  -4   1  16       52.54       37.76      5.75 o
  -3   1  16       22.74       34.69     11.26 o
  -2   1  16      456.16      496.06     10.38 o
  -1   1  16      580.68      660.81     16.43 o
   0   1  16     2317.94     2371.34     27.26 o
   1   1  16      180.97      201.51      5.13 o
   2   1  16      154.42      161.51      5.82 o
   3   1  16      260.71      271.13      6.82 o
   4   1  16        0.25        0.00      9.32 o
   5   1  16      366.94      358.47      8.50 o
   6   1  16       91.80       94.36      8.09 o
  -7   2  16       20.50       24.42     18.17 o
  -6   2  16        0.88       10.31     14.82 o
  -5   2  16      207.73      203.27     10.74 o
  -4   2  16     1516.99     1419.25     31.59 o
  -3   2  16       42.46       37.62      7.35 o
  -2   2  16      647.10      649.22     19.00 o
  -1   2  16       50.07       67.44      6.07 o
   0   2  16      166.84      161.45      4.81 o
   1   2  16        0.38       -8.35      9.33 o
   2   2  16      229.39      205.10      8.17 o
   3   2  16       42.42       46.06      6.97 o
   4   2  16       14.74       11.25      7.77 o
   5   2  16       21.75        7.97     14.73 o
   6   2  16      112.87      107.99     11.10 o
  -7   3  16        4.05      -17.93     17.93 o
  -6   3  16        9.10      -16.92     16.92 o
  -5   3  16      160.85      164.16     10.63 o
  -4   3  16       53.76       50.72      9.18 o
  -3   3  16      790.85      764.51     22.33 o
  -2   3  16      137.50      141.50      7.48 o
  -1   3  16     1038.35     1024.22     22.01 o
   0   3  16      474.00      384.26    166.69 o
   1   3  16      399.48      397.57     12.32 o
   2   3  16      219.61      218.48      8.89 o
   3   3  16       21.39       19.58     12.12 o
   4   3  16        1.88       -1.61     13.06 o
   5   3  16       86.31       89.15      9.38 o
   6   3  16       25.66       30.99     15.87 o
  -6   4  16      131.18      113.39     11.72 o
  -5   4  16        0.37       16.05     14.76 o
  -4   4  16       23.56       10.60     14.82 o
  -3   4  16      507.45      510.27     15.98 o
  -2   4  16        4.80        4.02     11.88 o
  -1   4  16     1220.77     1253.84     24.71 o
   0   4  16      308.92      297.05     46.77 o
   1   4  16       54.95       51.15      6.45 o
   2   4  16      212.21      221.22      9.22 o
   3   4  16       31.05       23.73     13.48 o
   4   4  16       49.14       36.43      8.80 o
   5   4  16        1.71       -7.77     15.38 o
   6   4  16        2.70      -13.64     16.50 o
  -6   5  16       43.11       31.93     10.54 o
  -5   5  16        9.68        9.64     14.89 o
  -4   5  16      314.32      302.98     11.19 o
  -3   5  16       32.31       32.15      7.88 o
  -2   5  16      210.52      215.82      9.00 o
  -1   5  16       86.00       98.77      7.95 o
   0   5  16      320.12      323.50     28.64 o
   1   5  16      107.12       94.55      8.04 o
   2   5  16        3.48       -2.70     12.44 o
   3   5  16      175.18      162.86      9.69 o
   4   5  16      250.54      214.59     10.92 o
   5   5  16        4.52        9.51     15.29 o
   6   5  16        3.86       -5.47     17.24 o
  -6   6  16        1.75       17.88     16.92 o
  -5   6  16        4.11       17.68     15.92 o
  -4   6  16      462.45      454.32     13.10 o
  -3   6  16      184.48      206.26     10.58 o
  -2   6  16        3.51       -2.41     13.10 o
  -1   6  16     1347.07     1347.11     28.33 o
   0   6  16      764.03      808.20     16.16 o
   1   6  16        9.21        7.19     12.79 o
   2   6  16      190.97      199.57      9.56 o
   3   6  16       86.26       98.90      9.06 o
   4   6  16        0.16       -4.96     14.80 o
   5   6  16       23.07      -12.08     17.41 o
   6   6  16       14.83       34.47     10.69 o
  -6   7  16       15.38       -2.43     19.07 o
  -5   7  16       35.36       37.66     10.20 o
  -4   7  16      370.91      345.35     12.70 o
  -3   7  16      201.13      234.33     11.10 o
  -2   7  16     1553.32     1570.30     34.29 o
  -1   7  16       21.46      -14.87     14.87 o
   0   7  16        8.67       20.10      9.28 o
   1   7  16       97.03       99.06      8.84 o
   2   7  16       37.51       28.78     14.82 o
   3   7  16        6.43       19.42      8.06 o
   4   7  16        0.66       -9.18     16.19 o
   5   7  16       48.70       56.82     11.19 o
  -5   8  16       51.27       60.84     10.85 o
  -4   8  16       94.96       64.70     10.29 o
  -3   8  16      387.99      347.40     12.81 o
  -2   8  16       47.13       54.76      9.29 o
  -1   8  16        0.99       16.01     13.71 o
   0   8  16        6.76       11.17     14.21 o
   1   8  16        5.70       -4.33     14.53 o
   2   8  16       38.36       43.31      8.80 o
   3   8  16      192.41      177.55     10.94 o
   4   8  16       14.21        1.41     16.32 o
   5   8  16        5.05      -11.77     17.97 o
  -5   9  16        6.67       33.67     17.12 o
  -4   9  16       22.69       20.29     18.75 o
  -3   9  16        1.28      -15.72     15.72 o
  -2   9  16      325.20      337.05     12.64 o
  -1   9  16        5.34        8.75     15.63 o
   0   9  16      190.66      199.79     20.13 o
   1   9  16       20.75        8.26     15.72 o
   2   9  16       72.41       81.26      9.38 o
   3   9  16        0.15       12.86     15.65 o
   4   9  16       96.89       98.83     11.56 o
   5   9  16        3.07       -5.83     18.75 o
  -4  10  16       20.30       22.17     11.01 o
  -3  10  16        1.20       10.69     17.50 o
  -2  10  16        0.49        4.02     16.36 o
  -1  10  16      126.27      137.14     11.30 o
   0  10  16      152.86      145.89     14.62 o
   1  10  16      171.08      158.47     10.92 o
   2  10  16      167.03      142.84     11.56 o
   3  10  16      115.21      103.32     12.12 o
   4  10  16       13.39        5.60     18.75 o
  -4  11  16        4.17       28.44     18.17 o
  -3  11  16       25.27       -4.62     18.86 o
  -2  11  16       17.43       33.40     17.48 o
  -1  11  16       32.51       34.22     19.13 o
   0  11  16        4.40       24.56     12.15 o
   1  11  16       85.30       85.24     11.70 o
   2  11  16        1.42      -16.23     17.19 o
   3  11  16       47.99       70.88     11.68 o
  -3  12  16       22.13       -9.18     18.95 o
  -2  12  16      121.72      171.26     12.86 o
  -1  12  16       20.12       14.02     20.45 o
   0  12  16        5.14        4.90     12.99 o
   1  12  16        1.78       25.61     10.63 o
   2  12  16        0.08        5.60     17.70 o
  -1  13  16       40.92       22.08     20.72 o
   0  13  16        0.01       -8.14     16.19 o
  -7   1  17      127.67      121.83     11.13 o
  -6   1  17        0.18        3.42     10.51 o
  -5   1  17       13.21       12.58     17.29 o
  -4   1  17      892.08      882.73     16.90 o
  -3   1  17        7.77        4.67      7.80 o
  -2   1  17      211.27      234.37      9.86 o
  -1   1  17        0.12        3.77      7.98 o
   0   1  17      496.69      418.61     12.18 o
   1   1  17      258.91      258.88      5.75 o
   2   1  17      145.57      146.35      5.41 o
   3   1  17       16.18       12.53      8.66 o
   4   1  17        4.95       11.38      9.29 o
   5   1  17        5.48       12.77     10.05 o
   6   1  17        5.72        8.34     10.74 o
  -7   2  17        4.61       -9.96     17.73 o
  -6   2  17        4.01       12.14      9.33 o
  -5   2  17      169.14      178.22     10.52 o
  -4   2  17       11.51       20.81      8.26 o
  -3   2  17      508.20      491.72     14.65 o
  -2   2  17       48.81       39.34      6.30 o
  -1   2  17       98.58       83.61      6.74 o
   0   2  17        1.32      -12.76     21.00 o
   1   2  17      721.10      717.85     19.16 o
   2   2  17      167.90      177.55      8.84 o
   3   2  17       37.53       38.02      7.19 o
   4   2  17      316.61      287.31     10.98 o
   5   2  17        1.28       -9.49     14.06 o
   6   2  17       15.32        7.46     16.90 o
  -7   3  17        3.65      -19.16     19.16 o
  -6   3  17       25.61       28.02     10.14 o
  -5   3  17      614.33      585.88     17.93 o
  -4   3  17     1112.79     1166.34     30.01 o
  -3   3  17      387.51      420.05     12.32 o
  -2   3  17       73.21       71.08      7.57 o
  -1   3  17     2503.83     2507.05     33.58 o
   0   3  17      963.58      946.75     67.74 o
   1   3  17      305.43      303.71      9.20 o
   2   3  17      311.50      296.66     10.20 o
   3   3  17      452.03      456.71     13.26 o
   4   3  17       79.49       80.24      9.06 o
   5   3  17      190.96      215.26     10.92 o
   6   3  17       14.68       21.95     16.25 o
  -6   4  17       22.53       12.55     16.14 o
  -5   4  17      229.03      208.36     11.77 o
  -4   4  17      179.51      182.60     10.27 o
  -3   4  17     1217.83     1313.02     29.00 o
  -2   4  17       96.32      107.65      8.28 o
  -1   4  17      310.05      319.54      9.91 o
   0   4  17      329.53      317.53    120.72 o
   1   4  17        3.46       10.60     11.07 o
   2   4  17       22.86       30.05      6.99 o
   3   4  17       60.95       61.62      8.28 o
   4   4  17       16.66       10.34     14.67 o
   5   4  17       81.70       83.14     10.34 o
   6   4  17       26.10       27.06     10.63 o
  -6   5  17       75.12       74.12     11.36 o
  -5   5  17      178.50      167.53     10.81 o
  -4   5  17      138.85      132.10     10.38 o
  -3   5  17       33.81       36.57      7.99 o
  -2   5  17        7.78      -13.08     13.08 o
  -1   5  17      247.73      230.80      9.62 o
   0   5  17      195.96      189.80     40.02 o
   1   5  17      250.85      246.27      9.40 o
   2   5  17       47.82       48.71      8.01 o
   3   5  17       51.24       45.66      8.68 o
   4   5  17      200.09      223.10     10.92 o
   5   5  17       57.81       46.33     10.05 o
   6   5  17       18.91       10.81     10.72 o
  -6   6  17       35.38       33.33     10.78 o
  -5   6  17       30.55       25.09     17.24 o
  -4   6  17       17.00      -16.05     16.05 o
  -3   6  17      491.31      482.74     14.42 o
  -2   6  17      566.64      582.85     18.17 o
  -1   6  17      772.49      785.76     20.70 o
   0   6  17     1185.78     1176.28     19.78 o
   1   6  17      116.46      131.18      8.57 o
   2   6  17       77.74       74.37      8.60 o
   3   6  17       53.97       56.51      8.82 o
   4   6  17       47.75       52.64      9.33 o
   5   6  17       87.08       95.44     11.30 o
   6   6  17        6.66      -10.81     17.61 o
  -6   7  17        1.68      -18.26     18.26 o
  -5   7  17      115.24       91.31     11.30 o
  -4   7  17      157.69      168.47     11.10 o
  -3   7  17       51.95       44.36      9.22 o
  -2   7  17     2617.14     2642.41     43.62 o
  -1   7  17     1411.53     1530.74     32.93 o
   0   7  17       25.95       26.67      6.21 o
   1   7  17      251.54      239.06     10.52 o
   2   7  17      258.22      277.01     11.12 o
   3   7  17      330.20      321.60     11.83 o
   4   7  17      170.20      179.70     11.41 o
   5   7  17      240.02      233.68     14.06 o
  -5   8  17       22.92       34.69     18.64 o
  -4   8  17        7.89       13.17     17.08 o
  -3   8  17      268.33      275.74     11.92 o
  -2   8  17      747.84      780.65     23.89 o
  -1   8  17       68.20       58.29      9.24 o
   0   8  17       95.25      108.42      7.96 o
   1   8  17       49.46       47.46      8.64 o
   2   8  17      266.81      240.33     11.34 o
   3   8  17       37.31       42.69      9.60 o
   4   8  17       65.20       55.01     11.27 o
   5   8  17        0.72       32.91     16.90 o
  -5   9  17       11.26       27.91     10.60 o
  -4   9  17       16.59        2.23     17.28 o
  -3   9  17       13.88      -12.84     16.30 o
  -2   9  17      194.03      238.39     11.79 o
  -1   9  17        0.86       17.44     15.14 o
   0   9  17       42.03       49.68      8.28 o
   1   9  17      464.53      473.57     14.20 o
   2   9  17       89.51       97.83      9.98 o
   3   9  17       17.37       29.89     16.43 o
   4   9  17       48.19       45.72     11.56 o
  -4  10  17       17.04       30.18     17.44 o
  -3  10  17       64.83       60.86     10.89 o
  -2  10  17       28.98       24.67     18.08 o
  -1  10  17        4.37      -16.39     16.52 o
   0  10  17      204.30      204.86     24.18 o
   1  10  17       61.04       46.26     10.05 o
   2  10  17        8.27       -0.69     16.30 o
   3  10  17        4.99      -17.99     17.99 o
   4  10  17        8.02        7.39     18.13 o
  -3  11  17      130.66      153.35     13.57 o
  -2  11  17       12.90       23.04     17.93 o
  -1  11  17        8.18       -5.85     18.04 o
   0  11  17       11.98        3.73     12.34 o
   1  11  17      188.39      176.91     13.10 o
   2  11  17       25.65        9.06     18.51 o
   3  11  17        1.25       -0.80     17.75 o
  -2  12  17        2.87      -14.53     18.75 o
  -1  12  17      147.70      170.10     14.27 o
   0  12  17       12.87       -5.38     13.63 o
   1  12  17       36.55       -0.80     20.96 o
   2  12  17        0.06        4.11     17.93 o
  -7   0  18      111.46      142.53     12.90 o
  -6   0  18       45.82       41.46     10.14 o
  -5   0  18        9.07       -0.60     14.49 o
  -4   0  18     1809.05     1791.86     34.74 o
  -3   0  18      660.84      631.58     18.06 o
  -2   0  18      265.74      274.18      8.62 o
  -1   0  18       35.04       38.13      6.05 o
   0   0  18     7093.74     7023.24     48.21 o
   1   0  18     1943.20     2054.69     30.56 o
   2   0  18       75.64       96.49      7.68 o
   3   0  18      140.66      161.66      8.55 o
   4   0  18        2.81       16.94     12.50 o
   5   0  18      154.16      140.47     10.11 o
   6   0  18       77.07       58.83     10.76 o
  -7   1  18        0.02       -5.20     19.89 o
  -6   1  18        9.37       -4.58     15.04 o
  -5   1  18      143.19      137.11      8.36 o
  -4   1  18     1395.30     1419.26     22.60 o
  -3   1  18       19.23       11.02     11.45 o
  -2   1  18     1171.82     1187.53     34.40 o
  -1   1  18      427.98      441.48      9.56 o
   0   1  18      128.49      110.18      3.58 o
   1   1  18     1002.95     1023.78     16.24 o
   2   1  18      516.09      529.51     11.05 o
   3   1  18       14.77       17.08      8.70 o
   4   1  18      455.82      443.42      9.01 o
   5   1  18       27.87       36.36      5.86 o
   6   1  18       10.04       20.08     13.10 o
  -6   2  18       92.70      109.55     10.98 o
  -5   2  18       56.61       47.53      9.04 o
  -4   2  18      102.99      124.46      9.42 o
  -3   2  18        9.09        5.05     12.59 o
  -2   2  18       19.14       28.44      6.85 o
  -1   2  18      888.38      936.01     21.66 o
   0   2  18      611.01      651.02     13.72 o
   1   2  18      473.32      412.82     13.19 o
   2   2  18      117.66       94.01      8.44 o
   3   2  18      488.65      494.40     14.58 o
   4   2  18       98.56       73.94      9.04 o
   5   2  18      253.82      274.85     11.65 o
   6   2  18      147.59      164.47     12.10 o
  -6   3  18      130.85      130.18     11.61 o
  -5   3  18      275.65      255.85     11.94 o
  -4   3  18      111.65      112.65      9.73 o
  -3   3  18      215.34      214.03      9.69 o
  -2   3  18      236.94      256.23      9.67 o
  -1   3  18      959.89      930.52     23.20 o
   0   3  18       85.36       36.09     91.08 o
   1   3  18       28.72       20.72      7.12 o
   2   3  18       83.72       73.34      7.72 o
   3   3  18       32.84       17.61     13.93 o
   4   3  18      162.75      161.68     10.16 o
   5   3  18       39.16       26.88     15.49 o
   6   3  18        6.96        6.21     16.50 o
  -6   4  18       23.34       26.34     10.25 o
  -5   4  18      398.39      378.21     12.86 o
  -4   4  18      315.60      280.18     11.39 o
  -3   4  18      370.72      393.82     11.68 o
  -2   4  18       97.95      101.02      7.77 o
  -1   4  18      102.18      102.92      8.28 o
   0   4  18      512.45      464.84    122.87 o
   1   4  18        5.51        1.25     12.17 o
   2   4  18      221.39      206.11      9.38 o
   3   4  18        0.01       24.62     13.02 o
   4   4  18      307.28      298.00     11.48 o
   5   4  18       57.38       55.55     10.31 o
   6   4  18       14.17       14.31     17.44 o
  -6   5  18       13.53       17.95     16.21 o
  -5   5  18      248.80      263.75     11.83 o
  -4   5  18      131.09      158.00     10.31 o
  -3   5  18      249.10      254.98     10.92 o
  -2   5  18      169.50      145.16      9.64 o
  -1   5  18      107.30       99.04      8.13 o
   0   5  18       42.05       34.97     22.26 o
   1   5  18        6.09        9.42      6.97 o
   2   5  18      608.50      620.31     20.05 o
   3   5  18       51.49       43.89      8.71 o
   4   5  18      147.81      146.01     10.31 o
   5   5  18       43.75       68.09     10.40 o
   6   5  18        6.41       -0.83     18.28 o
  -6   6  18        0.26       -8.10     17.79 o
  -5   6  18       17.29        0.00     17.06 o
  -4   6  18       23.04       22.64      8.93 o
  -3   6  18      122.66      111.63     10.05 o
  -2   6  18     2235.07     2374.57     40.19 o
  -1   6  18       41.02       49.07      8.66 o
   0   6  18      222.61      184.26     47.44 o
   1   6  18        0.35       -6.92     13.71 o
   2   6  18        4.01       10.67     13.66 o
   3   6  18       20.96       -1.74     15.16 o
   4   6  18      169.71      157.55     10.98 o
   5   6  18       92.12       80.57     11.34 o
  -5   7  18       15.78       24.62     16.30 o
  -4   7  18       41.83       46.99      9.22 o
  -3   7  18      423.21      448.99     15.36 o
  -2   7  18       28.65        1.67     17.12 o
  -1   7  18      117.62      147.28      9.93 o
   0   7  18      162.38      175.79     12.80 o
   1   7  18       37.08       43.42      8.46 o
   2   7  18        4.78        0.00     15.27 o
   3   7  18      300.79      322.51     12.35 o
   4   7  18        1.10        3.48     15.61 o
   5   7  18        6.01      -11.70     17.35 o
  -5   8  18        9.20        7.10     17.21 o
  -4   8  18       12.68       18.13     10.07 o
  -3   8  18       81.99       69.99      9.98 o
  -2   8  18      103.92      108.81     10.38 o
  -1   8  18      321.82      346.04     12.12 o
   0   8  18       45.89       51.95     17.58 o
   1   8  18        0.02       -9.24     13.95 o
   2   8  18       69.30       66.46      9.31 o
   3   8  18      120.98      135.45     10.56 o
   4   8  18      207.87      174.96     13.37 o
   5   8  18      143.06      133.10     12.88 o
  -5   9  18       41.52       35.70     11.50 o
  -4   9  18       37.65       32.64     17.95 o
  -3   9  18        6.81       -5.56     17.21 o
  -2   9  18       89.77       91.24     10.20 o
  -1   9  18      133.97      134.26     10.92 o
   0   9  18       93.02      107.71      7.27 o
   1   9  18        3.84       -8.77     15.47 o
   2   9  18       74.55       67.09      9.98 o
   3   9  18      139.35      136.61     12.39 o
   4   9  18      457.34      451.53     16.94 o
  -4  10  18       42.80       30.05     19.40 o
  -3  10  18       30.11       33.56     10.92 o
  -2  10  18       62.27       64.61     11.25 o
  -1  10  18      261.22      250.07     12.99 o
   0  10  18        0.02      -12.39     22.87 o
   1  10  18      130.72      136.50     12.08 o
   2  10  18        0.70       15.78     16.90 o
   3  10  18       83.14       36.84     19.00 o
   4  10  18       10.77       26.01     18.95 o
  -3  11  18        3.11       -0.80     19.67 o
  -2  11  18      269.57      284.47     14.36 o
  -1  11  18        0.23       -5.25     17.97 o
   0  11  18      173.64      176.18     21.40 o
   1  11  18       48.10       50.46     11.97 o
   2  11  18        2.39        3.86     18.46 o
   3  11  18       42.09       62.11     11.52 o
  -2  12  18        6.40        0.00     18.51 o
  -1  12  18       37.16       35.01     21.41 o
   0  12  18      141.94      151.97      9.47 o
   1  12  18       19.36       44.65     11.50 o
  -6   1  19       12.61       11.80     20.20 o
  -5   1  19        1.56       12.74      9.49 o
  -4   1  19       87.67       94.31     11.27 o
  -3   1  19      523.65      526.62     10.55 o
  -2   1  19       88.75       79.79      5.63 o
  -1   1  19        2.94       -3.37      7.53 o
   0   1  19       81.55       90.70      3.56 o
   1   1  19       36.02       45.56      9.91 o
   2   1  19      177.85      179.39      8.52 o
   3   1  19      219.42      232.15     17.16 o
   4   1  19      430.04      435.17      9.27 o
   5   1  19        0.15       12.78     10.06 o
   6   1  19       31.13       22.21      8.84 o
  -6   2  19        0.23        5.92     15.63 o
  -5   2  19       75.73       81.02      9.40 o
  -4   2  19      147.34      135.11      9.82 o
  -3   2  19     2537.82     2499.99     39.40 o
  -2   2  19      936.22      942.20     24.16 o
  -1   2  19      662.76      690.37     17.77 o
   0   2  19      212.14      199.62     10.94 o
   1   2  19      146.94      127.79      8.24 o
   2   2  19       80.18       92.58      7.86 o
   3   2  19       97.27       94.77      8.71 o
   4   2  19      218.61      219.32     10.60 o
   5   2  19       95.62       87.29     10.00 o
   6   2  19        0.41       22.79     16.54 o
  -6   3  19       12.07       18.84     15.78 o
  -5   3  19       73.63       79.37      9.87 o
  -4   3  19      130.48      117.45      9.76 o
  -3   3  19      324.75      343.03     11.30 o
  -2   3  19       11.04        8.51     11.90 o
  -1   3  19       50.91       49.58      7.84 o
   0   3  19        8.33      -77.44     77.44 o
   1   3  19      134.34      118.75      8.53 o
   2   3  19      246.64      246.43      9.76 o
   3   3  19      586.08      541.28     17.46 o
   4   3  19        9.64       12.48     14.15 o
   5   3  19       38.74       44.43      9.87 o
   6   3  19        1.60      -17.15     17.15 o
  -6   4  19       10.39       18.26      9.73 o
  -5   4  19        2.81      -11.50     16.07 o
  -4   4  19       32.35       -3.51     17.44 o
  -3   4  19        0.01       -2.61     13.37 o
  -2   4  19      381.97      352.07     11.01 o
  -1   4  19      913.90      898.57     24.29 o
   0   4  19       20.95      -27.25     73.98 o
   1   4  19        3.01      -10.34     11.88 o
   2   4  19        0.61        3.95     12.35 o
   3   4  19      142.71      135.60     10.07 o
   4   4  19      174.07      149.07     10.78 o
   5   4  19        5.49       21.39     15.52 o
   6   4  19       11.55        4.89     17.30 o
  -6   5  19       20.59       35.14     18.17 o
  -5   5  19       30.53       23.17     15.98 o
  -4   5  19      149.99      153.13     10.49 o
  -3   5  19        7.87       22.53      8.17 o
  -2   5  19     1523.00     1471.78     31.97 o
  -1   5  19      388.78      391.52     11.34 o
   0   5  19       59.94       51.79     22.72 o
   1   5  19      232.12      234.82      9.78 o
   2   5  19      199.45      215.08     10.40 o
   3   5  19       55.60       59.10      8.84 o
   4   5  19        0.62       20.65     13.73 o
   5   5  19        3.71      -11.07     16.23 o
  -6   6  19        1.21       16.59     16.79 o
  -5   6  19        1.96      -13.93     16.34 o
  -4   6  19        0.68      -13.60     14.58 o
  -3   6  19     1094.18     1109.03     31.39 o
  -2   6  19      547.40      572.94     19.16 o
  -1   6  19      412.87      442.02     13.93 o
   0   6  19       38.52       32.26      7.25 o
   1   6  19      633.69      627.63     18.53 o
   2   6  19        3.45       19.96     13.37 o
   3   6  19       71.58       70.03      9.78 o
   4   6  19       81.82       66.80      9.76 o
   5   6  19        1.44       10.76     17.41 o
  -5   7  19       22.00       31.37     16.74 o
  -4   7  19        8.84       30.41      9.38 o
  -3   7  19       29.02       30.97     16.01 o
  -2   7  19       67.27       67.56      9.67 o
  -1   7  19      217.64      213.12     10.92 o
   0   7  19      334.64      333.65     13.64 o
   1   7  19      241.42      241.96     10.83 o
   2   7  19       96.33       68.72      9.67 o
   3   7  19      426.97      403.22     13.69 o
   4   7  19      113.75      109.33     12.10 o
   5   7  19        3.47       20.81     17.01 o
  -5   8  19       33.18       -1.61     18.60 o
  -4   8  19       13.63       14.60     17.08 o
  -3   8  19       97.04      113.95     10.36 o
  -2   8  19       80.14       86.31     10.18 o
  -1   8  19       83.72       88.41      9.78 o
   0   8  19        0.10      -15.27     15.27 o
   1   8  19      340.05      344.10     12.30 o
   2   8  19        8.49       -6.99     15.58 o
   3   8  19      108.59      111.20     11.68 o
   4   8  19       17.63       27.30     10.54 o
  -4   9  19        1.20      -17.64     17.64 o
  -3   9  19       55.58       44.11     10.94 o
  -2   9  19       11.54        1.34     15.40 o
  -1   9  19        0.03      -16.68     16.68 o
   0   9  19        0.49       -4.74     21.06 o
   1   9  19        6.56        4.53     15.85 o
   2   9  19        2.86       19.13     16.21 o
   3   9  19       71.84       93.10     11.54 o
   4   9  19       55.62       63.18     12.06 o
  -4  10  19        0.12       16.61     17.66 o
  -3  10  19       65.67       77.40     11.70 o
  -2  10  19       78.43       84.79     11.92 o
  -1  10  19      768.50      752.97     22.59 o
   0  10  19        0.21      -12.14     12.14 o
   1  10  19       49.19       60.14     11.14 o
   2  10  19       11.80       23.78      9.96 o
   3  10  19        0.72      -17.46     17.46 o
  -3  11  19       99.30      114.15     13.31 o
  -2  11  19        0.33       22.62     17.99 o
  -1  11  19       16.47        4.62     19.29 o
   0  11  19      376.39      403.35     29.69 o
   1  11  19        2.30        3.10     18.31 o
   2  11  19      104.74      112.56     12.41 o
  -1  12  19       72.13       96.58     13.26 o
   0  12  19        0.72       -2.13     13.09 o
   1  12  19       10.90       26.90     20.32 o
  -6   0  20        8.46       29.29     16.41 o
  -5   0  20        8.41        8.33     14.13 o
  -4   0  20     1212.49     1170.38     30.65 o
  -3   0  20      220.96      224.75      9.51 o
  -2   0  20      254.68      263.28      9.02 o
  -1   0  20      751.88      778.31     21.90 o
   0   0  20      487.38      441.70     13.42 o
   1   0  20       73.82       59.97      7.86 o
   2   0  20        1.06       -3.66     11.70 o
   3   0  20       28.60       16.12      8.37 o
   4   0  20      407.35      415.72     12.61 o
   5   0  20      180.21      174.09     12.01 o
   6   0  20       27.08       26.57     10.45 o
  -6   1  20       32.98       40.69     15.13 o
  -5   1  20       14.45       10.26     13.82 o
  -4   1  20     1271.93     1264.14     22.32 o
  -3   1  20      435.02      432.47      8.74 o
  -2   1  20       33.36       32.26      6.04 o
  -1   1  20       16.82       16.92      6.08 o
   0   1  20       43.40       32.15      5.24 o
   1   1  20     1077.19     1082.59     17.79 o
   2   1  20     1165.89     1129.03     19.52 o
   3   1  20     1133.54     1122.97     40.58 o
   4   1  20      306.40      313.92      8.43 o
   5   1  20       84.04       70.93      7.50 o
   6   1  20        7.55       16.84      8.29 o
  -6   2  20       76.07       71.17     11.07 o
  -5   2  20       46.19       47.24      8.80 o
  -4   2  20      308.50      299.96     11.52 o
  -3   2  20      208.07      216.53     10.25 o
  -2   2  20      248.87      249.62      9.29 o
  -1   2  20        4.15       20.63     11.03 o
   0   2  20      135.98      112.65     25.50 o
   1   2  20       88.44       68.45      8.10 o
   2   2  20       33.76       18.95     12.59 o
   3   2  20       22.65       22.17      8.55 o
   4   2  20      116.92      117.90      9.80 o
   5   2  20       67.23       33.62     10.69 o
   6   2  20       12.98       21.81     17.08 o
  -6   3  20       39.38       45.23     10.36 o
  -5   3  20      163.97      165.94     11.07 o
  -4   3  20      712.22      708.27     22.33 o
  -3   3  20     1745.27     1702.60     34.81 o
  -2   3  20       23.57       23.46      7.70 o
  -1   3  20       65.42       71.66      7.41 o
   0   3  20      804.20      833.14     16.61 o
   1   3  20      161.87      151.57      8.31 o
   2   3  20      328.79      333.47     11.05 o
   3   3  20      632.88      613.23     18.64 o
   4   3  20        0.09      -11.10     13.91 o
   5   3  20        1.72       15.00     16.10 o
   6   3  20       63.59       62.87     11.39 o
  -6   4  20        0.43        5.36      9.73 o
  -5   4  20       57.22       30.56     10.43 o
  -4   4  20     1881.97     1882.38     39.23 o
  -3   4  20      294.46      308.11     11.41 o
  -2   4  20       71.76       65.70      8.39 o
  -1   4  20      197.43      191.89      9.38 o
   0   4  20       86.76       67.84     43.28 o
   1   4  20      141.44      138.75      8.84 o
   2   4  20      144.15      142.57      9.13 o
   3   4  20       86.89       87.00      9.24 o
   4   4  20       36.64       65.70      8.77 o
   5   4  20        5.76       13.22     15.36 o
   6   4  20       14.06       22.62     17.70 o
  -6   5  20       52.59       66.24     11.65 o
  -5   5  20      324.83      319.99     14.02 o
  -4   5  20       46.05       30.30     15.92 o
  -3   5  20        0.61      -10.27     13.82 o
  -2   5  20       62.68       57.67      9.53 o
  -1   5  20      864.19      925.01     26.92 o
   0   5  20      118.37      105.60     60.77 o
   1   5  20      155.14      154.94      9.56 o
   2   5  20      498.50      506.65     15.02 o
   3   5  20        2.34       26.12     14.42 o
   4   5  20      290.65      290.61     12.66 o
   5   5  20        8.56       23.55     15.81 o
  -5   6  20        0.04       -5.27     16.48 o
  -4   6  20       11.85       22.12      8.86 o
  -3   6  20       10.48        1.21     14.78 o
  -2   6  20      381.52      406.50     13.44 o
  -1   6  20       25.82       23.84     15.27 o
   0   6  20        3.37       10.59      9.92 o
   1   6  20       32.57       26.90     14.69 o
   2   6  20      122.61      141.90      9.76 o
   3   6  20      242.95      267.03     11.63 o
   4   6  20      101.24       87.78     11.43 o
   5   6  20       68.65       90.73     11.52 o
  -5   7  20        5.89       18.82     17.28 o
  -4   7  20       39.96       54.12     10.43 o
  -3   7  20      639.65      641.39     19.24 o
  -2   7  20       40.86       57.44      8.71 o
  -1   7  20        3.00       10.23     14.73 o
   0   7  20      119.10      122.49     11.10 o
   1   7  20      431.57      425.37     13.98 o
   2   7  20      326.41      325.59     12.61 o
   3   7  20      353.31      341.38     12.64 o
   4   7  20        0.87       11.07     16.52 o
   5   7  20        0.41       -3.71     10.72 o
  -5   8  20        0.96        7.43     17.10 o
  -4   8  20       50.61       59.03     10.85 o
  -3   8  20        2.16        3.42     16.59 o
  -2   8  20        0.10       -9.62     14.78 o
  -1   8  20      129.69      134.13     10.47 o
   0   8  20       98.68      103.85     14.19 o
   1   8  20        4.08       -5.58     16.10 o
   2   8  20       40.40       29.56      9.35 o
   3   8  20       67.49       41.66     11.14 o
   4   8  20       32.41       17.15     17.79 o
  -4   9  20       26.21       37.66     11.10 o
  -3   9  20        0.01       11.72     16.72 o
  -2   9  20      213.02      260.74     13.17 o
  -1   9  20      501.24      502.86     15.52 o
   0   9  20       98.72      108.06     16.54 o
   1   9  20      136.88      128.13     10.83 o
   2   9  20       53.17       27.48     17.82 o
   3   9  20      106.73       88.97     12.52 o
   4   9  20        5.32       -9.11     18.49 o
  -3  10  20       39.89       34.40     11.43 o
  -2  10  20      273.65      287.13     14.73 o
  -1  10  20       19.57       35.01     18.66 o
   0  10  20      275.42      304.12     18.55 o
   1  10  20        2.36        0.74     17.61 o
   2  10  20       21.07        8.33     16.99 o
   3  10  20        9.46      -16.97     17.99 o
  -2  11  20        8.05       33.60     17.64 o
  -1  11  20      139.21      148.55     13.82 o
   0  11  20       81.31       79.65     12.17 o
   1  11  20       97.99      104.59     13.37 o
   2  11  20       23.84        7.32     17.79 o
   0  12  20       38.12       47.43     10.35 o
  -6   1  21       43.53       51.16      7.44 o
  -5   1  21       16.71        9.51     13.72 o
  -4   1  21      529.42      533.07     10.98 o
  -3   1  21      673.68      655.66     24.68 o
  -2   1  21      357.13      365.64      8.42 o
  -1   1  21       29.48       49.26      9.12 o
   0   1  21      556.97      534.42      7.89 o
   1   1  21      190.07      185.68      9.88 o
   2   1  21     3778.09     3839.51     45.29 o
   3   1  21      787.20      791.41     16.07 o
   4   1  21        0.46      -10.41     10.41 o
   5   1  21        1.07       -7.46     11.56 o
   6   1  21       41.84       40.86     13.65 o
  -6   2  21       22.68      -17.93     18.91 o
  -5   2  21      261.92      252.75     11.94 o
  -4   2  21       15.82       23.69      8.44 o
  -3   2  21       34.83       40.65      8.17 o
  -2   2  21       83.33      103.92      8.19 o
  -1   2  21       46.17       42.35      7.12 o
   0   2  21      513.75      477.29      9.93 o
   1   2  21     3505.22     3510.53     44.56 o
   2   2  21      319.45      293.67     11.16 o
   3   2  21     1593.71     1587.15     35.34 o
   4   2  21      329.16      323.41     12.10 o
   5   2  21      135.96      150.20     11.88 o
   6   2  21        1.65        7.48     16.70 o
  -6   3  21        3.12       -3.97     16.97 o
  -5   3  21        0.05       25.81     15.38 o
  -4   3  21       22.63       30.32     15.18 o
  -3   3  21       93.32       82.34      9.51 o
  -2   3  21      223.50      202.67      9.67 o
  -1   3  21        8.41       14.61      6.05 o
   0   3  21      369.16      322.68     36.18 o
   1   3  21        9.41       13.86     12.50 o
   2   3  21      656.09      643.80     18.24 o
   3   3  21       29.58       35.54      8.51 o
   4   3  21      157.32      132.41     10.45 o
   5   3  21        0.04        8.10     16.03 o
  -6   4  21        1.12      -10.56     16.77 o
  -5   4  21      131.25      125.60     11.79 o
  -4   4  21       60.33       84.37      9.82 o
  -3   4  21      664.70      627.36     18.95 o
  -2   4  21      580.83      587.74     16.92 o
  -1   4  21      189.37      184.99      9.78 o
   0   4  21      501.55      524.62     11.63 o
   1   4  21       93.35      100.80      8.62 o
   2   4  21        4.77      -12.79     14.49 o
   3   4  21      205.09      197.60     10.56 o
   4   4  21      108.64      108.86     10.25 o
   5   4  21      106.54      115.24     11.92 o
  -6   5  21        0.80       -7.55     18.42 o
  -5   5  21       16.55       16.34     17.24 o
  -4   5  21        5.27      -16.52     16.52 o
  -3   5  21      242.20      223.39     10.87 o
  -2   5  21        6.83       12.66     14.11 o
  -1   5  21      149.18      146.81     10.05 o
   0   5  21      974.16      961.04     56.78 o
   1   5  21     1239.63     1247.03     30.97 o
   2   5  21      577.41      613.50     17.95 o
   3   5  21      451.47      432.73     13.10 o
   4   5  21        1.19       -2.77     14.31 o
   5   5  21        3.54      -10.96     15.76 o
  -5   6  21       40.86       30.16     17.10 o
  -4   6  21      136.58      134.33     11.52 o
  -3   6  21        2.07       -5.00     15.02 o
  -2   6  21      117.05      131.25     10.05 o
  -1   6  21       91.51       77.16      9.51 o
   0   6  21       60.64       70.46      6.54 o
   1   6  21       77.55       88.05      9.15 o
   2   6  21      288.65      286.48     11.54 o
   3   6  21       78.83       57.44      9.89 o
   4   6  21       38.56       49.92     10.43 o
   5   6  21        0.10       24.40     16.30 o
  -5   7  21       28.07       37.42     10.29 o
  -4   7  21        1.20        1.45     16.28 o
  -3   7  21      257.95      275.34     11.97 o
  -2   7  21        0.35       -8.68     15.00 o
  -1   7  21      127.59      115.31      9.91 o
   0   7  21       59.98       66.75     21.54 o
   1   7  21      147.22      162.60     10.36 o
   2   7  21       26.76        9.56     15.94 o
   3   7  21       23.50        2.05     18.02 o
   4   7  21       20.24        9.13     16.97 o
  -4   8  21      180.64      210.35     13.35 o
  -3   8  21       33.79       28.33     10.25 o
  -2   8  21       75.05       49.96     10.16 o
  -1   8  21       35.76       27.86     16.72 o
   0   8  21       38.32       45.80     11.04 o
   1   8  21       47.29       23.08     16.48 o
   2   8  21      170.18      180.70     11.39 o
   3   8  21       20.45       25.54     16.28 o
   4   8  21      102.15      129.62     12.61 o
  -4   9  21        0.52      -10.63     18.13 o
  -3   9  21       85.87      102.90     11.90 o
  -2   9  21        0.59      -16.99     16.99 o
  -1   9  21      267.32      272.01     14.60 o
   0   9  21      206.43      222.10      8.60 o
   1   9  21        2.70       20.45     16.36 o
   2   9  21       10.96       28.60     10.29 o
   3   9  21       74.40       82.51     11.83 o
  -3  10  21       24.91       24.16     17.53 o
  -2  10  21      580.04      677.02     19.89 o
  -1  10  21       30.46       28.55     19.51 o
   0  10  21      102.60      108.85      8.67 o
   1  10  21        0.78       -1.52     16.70 o
   2  10  21        0.00      -15.58     17.88 o
   3  10  21        2.23       13.28     15.85 o
  -2  11  21       25.98       35.30     19.82 o
  -1  11  21       64.89       69.61     12.77 o
   0  11  21        9.47       16.13     13.35 o
   1  11  21      162.38      174.41     13.82 o
   2  11  21        5.95        0.83     19.56 o
  -6   0  22        9.16       23.80     16.25 o
  -5   0  22        0.69      -15.63     15.63 o
  -4   0  22       87.03      105.33      9.44 o
  -3   0  22      286.90      329.23     11.10 o
  -2   0  22      279.37      265.87     10.05 o
  -1   0  22       61.30       49.05      7.57 o
   0   0  22      699.61      674.79     13.41 o
   1   0  22      831.71      827.42     21.50 o
   2   0  22        6.17       10.72     13.77 o
   3   0  22     1996.71     2004.59     39.20 o
   4   0  22       78.01       48.38      9.11 o
   5   0  22        0.12        4.42     15.38 o
   6   0  22       48.00       54.34     11.83 o
  -6   1  22        1.29       -0.06     11.86 o
  -5   1  22       34.81       24.45     11.47 o
  -4   1  22      171.32      159.37      9.00 o
  -3   1  22      122.24      113.50      6.65 o
  -2   1  22       42.50       54.78     11.49 o
  -1   1  22       22.25       16.08      4.95 o
   0   1  22      221.29      198.39      6.30 o
   1   1  22     1958.69     1963.29     24.77 o
   2   1  22      424.97      408.61     14.87 o
   3   1  22      192.73      202.32      7.44 o
   4   1  22       92.46       95.81      6.83 o
   5   1  22        0.14      -11.18     11.18 o
  -6   2  22       41.36       57.35     10.23 o
  -5   2  22        8.46       27.50     16.70 o
  -4   2  22       14.78        0.63     14.76 o
  -3   2  22        7.14       20.67      7.77 o
  -2   2  22        5.08      -12.61     13.35 o
  -1   2  22       54.78       70.03      7.57 o
   0   2  22        0.02       -9.42      9.42 o
   1   2  22     1130.87     1111.51     29.05 o
   2   2  22      315.81      342.58     11.45 o
   3   2  22       36.62       38.44      8.48 o
   4   2  22       20.97       18.15     14.87 o
   5   2  22        9.59      -17.17     17.28 o
  -6   3  22        2.94        4.89     16.21 o
  -5   3  22       29.32       18.71     16.48 o
  -4   3  22      237.66      246.90     11.36 o
  -3   3  22      399.44      427.08     13.75 o
  -2   3  22      201.09      201.46      9.44 o
  -1   3  22       67.38       65.32      7.88 o
   0   3  22      116.22      109.22     23.65 o
   1   3  22      102.74       93.32      8.26 o
   2   3  22      184.26      159.40     10.18 o
   3   3  22       60.61       67.33      8.71 o
   4   3  22       83.21       87.38      9.71 o
   5   3  22       78.96       92.74     11.34 o
  -6   4  22       22.10       28.35     17.06 o
  -5   4  22       98.67      119.73     11.43 o
  -4   4  22       77.15       61.19      9.51 o
  -3   4  22      518.08      551.30     16.10 o
  -2   4  22      105.49      105.53      9.18 o
  -1   4  22      194.17      204.21     10.25 o
   0   4  22       10.24      -24.67     31.61 o
   1   4  22       53.07       64.86      8.24 o
   2   4  22      197.81      209.14     10.52 o
   3   4  22        3.00       15.96     14.06 o
   4   4  22       85.11      101.74     10.78 o
   5   4  22       68.51       69.36     10.74 o
  -5   5  22      101.06      115.53     11.72 o
  -4   5  22      202.25      198.56     11.43 o
  -3   5  22       73.84       80.53      9.35 o
  -2   5  22       60.22       64.99      9.04 o
  -1   5  22       45.18       49.29      8.66 o
   0   5  22      158.00      162.96     76.89 o
   1   5  22      447.30      445.97     13.17 o
   2   5  22      103.37      100.82      9.82 o
   3   5  22       75.54       70.41      9.53 o
   4   5  22       51.37       47.24     10.58 o
   5   5  22        4.34       -5.65     17.08 o
  -5   6  22       39.42       33.69     10.94 o
  -4   6  22       17.98       36.93     10.52 o
  -3   6  22       82.10       70.01      9.49 o
  -2   6  22      114.32      109.80      9.80 o
  -1   6  22      416.02      414.81     12.88 o
   0   6  22      420.47      357.57     19.07 o
   1   6  22      381.49      379.91     12.86 o
   2   6  22       13.94       24.49      8.73 o
   3   6  22      155.89      150.34     10.98 o
   4   6  22       13.42       -2.99     16.61 o
   5   6  22        4.28      -18.55     18.55 o
  -5   7  22        0.04      -18.13     18.13 o
  -4   7  22       39.32       44.45     10.83 o
  -3   7  22      136.80      132.21     11.61 o
  -2   7  22       81.94       82.96      9.56 o
  -1   7  22       65.07       62.56      9.87 o
   0   7  22        0.17       -3.54     19.24 o
   1   7  22       11.44        4.98      8.89 o
   2   7  22      295.72      289.31     12.32 o
   3   7  22      113.28      122.39     11.77 o
   4   7  22        9.48       15.67     17.30 o
  -4   8  22        4.09       -7.12     18.46 o
  -3   8  22      101.45      111.69     11.54 o
  -2   8  22      107.31      115.06     10.94 o
  -1   8  22       21.64       11.81     15.83 o
   0   8  22       20.33       23.76      7.98 o
   1   8  22      113.17      121.63     10.72 o
   2   8  22       78.32       84.46     11.56 o
   3   8  22       22.52       41.79     10.54 o
   4   8  22      246.20      279.74     15.11 o
  -4   9  22        7.37        5.05     18.73 o
  -3   9  22      113.46      137.32     12.28 o
  -2   9  22        8.57      -10.27     17.75 o
  -1   9  22       20.36      -19.00     19.00 o
   0   9  22      296.09      329.37     11.79 o
   1   9  22      182.03      212.52     13.04 o
   2   9  22        0.10        3.75     16.70 o
   3   9  22      144.44      148.60     12.73 o
  -3  10  22        1.19       26.46     17.10 o
  -2  10  22        7.49       25.90     17.77 o
  -1  10  22      100.18      135.25     12.70 o
   0  10  22        8.69      -10.35     12.72 o
   1  10  22       59.85       55.46     11.79 o
   2  10  22       24.57       27.97     11.32 o
  -1  11  22        1.42       -1.67     18.22 o
   0  11  22        2.34        0.47     13.11 o
   1  11  22        0.59       13.46     18.98 o
  -6   1  23       51.99       65.23      8.18 o
  -5   1  23       27.69       23.97      8.64 o
  -4   1  23        8.33       -4.36     10.78 o
  -3   1  23        8.42        6.35      9.97 o
  -2   1  23       24.49       24.54      6.47 o
  -1   1  23       28.64        3.20      9.53 o
   0   1  23        7.36        2.83      6.50 o
   1   1  23      289.42      295.70     12.42 o
   2   1  23      153.09      162.59      7.22 o
   3   1  23        1.06        9.24      9.88 o
   4   1  23       37.16       42.78      9.67 o
   5   1  23       11.33        2.28     11.56 o
  -6   2  23        5.33       13.17     17.08 o
  -5   2  23      254.11      222.78     12.95 o
  -4   2  23      165.68      187.71     10.87 o
  -3   2  23      349.55      304.32     11.30 o
  -2   2  23      327.59      329.59     11.01 o
  -1   2  23      103.08      103.46      8.73 o
   0   2  23        4.06       -2.77      9.08 o
   1   2  23     1482.28     1434.45     32.84 o
   2   2  23       80.63       77.69      8.97 o
   3   2  23       27.67       43.33      8.48 o
   4   2  23        5.42       17.70     15.14 o
   5   2  23       49.12       31.64     17.70 o
  -6   3  23       46.74       58.07     11.25 o
  -5   3  23       13.93       19.29     15.47 o
  -4   3  23      147.75      149.51     10.47 o
  -3   3  23      377.17      385.02     13.04 o
  -2   3  23       22.60       21.74     13.95 o
  -1   3  23       26.75       20.92      8.13 o
   0   3  23       45.19       43.77      5.93 o
   1   3  23      140.75      145.52      9.62 o
   2   3  23      645.67      666.37     19.49 o
   3   3  23       25.54       25.38      8.64 o
   4   3  23       70.04       63.09     10.87 o
   5   3  23       13.04       10.20     17.44 o
  -5   4  23       45.76       34.29     18.15 o
  -4   4  23      187.95      183.83     11.63 o
  -3   4  23      196.23      207.65     11.12 o
  -2   4  23      411.91      399.04     12.26 o
  -1   4  23        5.31       -1.63     14.58 o
   0   4  23       14.16       -2.44     10.24 o
   1   4  23      212.21      201.84     10.14 o
   2   4  23      498.50      520.60     15.54 o
   3   4  23        0.07       -8.95     14.82 o
   4   4  23        3.00      -10.00     16.21 o
   5   4  23        1.08       24.16     16.25 o
  -5   5  23       16.42       24.40     18.22 o
  -4   5  23        5.44       -3.53     16.23 o
  -3   5  23       25.83      -10.85     14.94 o
  -2   5  23       45.54       39.65      9.38 o
  -1   5  23      356.29      356.47     12.03 o
   0   5  23      101.06       92.51     59.22 o
   1   5  23       17.01       -1.16     16.59 o
   2   5  23       35.08       39.40      9.35 o
   3   5  23       83.01      102.56     10.05 o
   4   5  23       13.01        2.23     16.28 o
   5   5  23        4.52       14.11     17.12 o
  -5   6  23        4.96        3.26     17.30 o
  -4   6  23        5.90       -6.63     16.59 o
  -3   6  23        0.34       14.11     15.76 o
  -2   6  23      174.60      178.80     10.65 o
  -1   6  23       36.24      -18.69     18.69 o
   0   6  23       96.73       75.93     37.37 o
   1   6  23       21.77        7.93     17.08 o
   2   6  23       24.94       11.65     15.69 o
   3   6  23      209.53      233.46     13.64 o
   4   6  23        1.14       19.29     14.78 o
  -4   7  23       91.53       91.91     11.74 o
  -3   7  23        5.99       24.11     15.69 o
  -2   7  23       74.26       92.34     10.16 o
  -1   7  23        1.62       -9.56     15.72 o
   0   7  23       24.90       24.11      8.00 o
   1   7  23      259.35      246.61     12.10 o
   2   7  23      184.08      186.86     12.30 o
   3   7  23       66.28       67.56     11.07 o
   4   7  23        8.98       31.50     17.41 o
  -4   8  23       25.00       23.64     17.95 o
  -3   8  23       33.52       45.07     10.40 o
  -2   8  23        2.25        8.51     17.53 o
  -1   8  23       56.24       37.53     19.27 o
   0   8  23      119.58      134.53      7.78 o
   1   8  23       25.23       13.37     17.35 o
   2   8  23      118.75      126.29     12.19 o
   3   8  23      164.94      173.13     13.86 o
  -3   9  23        2.12        0.00     18.04 o
  -2   9  23      170.70      188.27     13.02 o
  -1   9  23       58.80       46.57     11.05 o
   0   9  23       15.99        9.32     12.79 o
   1   9  23       54.51       47.98     11.68 o
   2   9  23        0.00       17.79     17.15 o
   3   9  23       57.81       78.54     11.99 o
  -2  10  23       70.21       58.14     12.90 o
  -1  10  23       53.26       72.69     11.92 o
   0  10  23       10.27        5.91     18.35 o
   1  10  23       43.39       42.64     12.23 o
   2  10  23        0.33      -16.52     18.40 o
  -6   0  24       44.52       64.50     11.34 o
  -5   0  24       49.60       51.39     10.60 o
  -4   0  24      273.85      255.49     11.36 o
  -3   0  24      512.52      494.55     14.98 o
  -2   0  24       57.67       46.86      7.93 o
  -1   0  24      199.22      216.51      9.78 o
   0   0  24      308.11      324.77      8.03 o
   1   0  24     3081.90     3060.40     44.90 o
   2   0  24      725.25      740.02     21.92 o
   3   0  24      149.72      156.08      9.98 o
   4   0  24      224.61      237.27     12.14 o
   5   0  24        8.35        7.08     15.34 o
  -6   1  24       18.37       15.52     12.30 o
  -5   1  24       41.93       52.01     13.15 o
  -4   1  24       18.24       15.78     10.78 o
  -3   1  24       22.91       30.36      6.05 o
  -2   1  24       19.01       20.46      6.52 o
  -1   1  24      284.73      305.92     15.87 o
   0   1  24       45.11       25.67      4.23 o
   1   1  24       10.73        0.78     10.07 o
   2   1  24      786.69      785.29     16.28 o
   3   1  24      157.55      136.72      7.06 o
   4   1  24       25.43       24.83      8.52 o
   5   1  24       13.97       -1.24     12.62 o
  -5   2  24       60.01       75.86     11.10 o
  -4   2  24      243.69      250.87     12.01 o
  -3   2  24       81.53       81.38      9.20 o
  -2   2  24        8.10       16.07     13.44 o
  -1   2  24       19.23        3.71     14.00 o
   0   2  24        9.48        6.93     13.76 o
   1   2  24      610.03      595.39     17.35 o
   2   2  24       18.59       23.51     14.31 o
   3   2  24      106.39      105.51      9.93 o
   4   2  24        9.84        6.36     16.39 o
   5   2  24        1.02      -16.74     17.30 o
  -5   3  24        0.01       21.45     16.01 o
  -4   3  24        2.37      -17.39     17.39 o
  -3   3  24      147.56      134.55     10.25 o
  -2   3  24       75.62       60.70      8.75 o
  -1   3  24       11.06       21.05      7.75 o
   0   3  24       28.58       24.02     10.67 o
   1   3  24      237.20      259.06     10.67 o
   2   3  24       23.72       28.80     15.38 o
   3   3  24      189.23      191.31     11.10 o
   4   3  24      145.36      130.85     11.88 o
   5   3  24        9.85       -4.06     17.35 o
  -5   4  24       50.73       60.41     10.98 o
  -4   4  24        0.69      -16.61     16.61 o
  -3   4  24      193.25      190.55     11.12 o
  -2   4  24       70.60       63.67      9.51 o
  -1   4  24        0.00       -7.37     14.15 o
   0   4  24      476.10      485.79     17.56 o
   1   4  24       98.30       81.91      9.49 o
   2   4  24        3.12        7.90     15.63 o
   3   4  24       30.86       40.05      9.06 o
   4   4  24       12.20        9.62     16.83 o
   5   4  24        1.80       -9.96     17.01 o
  -5   5  24       68.55       85.75     11.41 o
  -4   5  24        3.98        4.38     16.28 o
  -3   5  24        1.57        5.34     14.98 o
  -2   5  24      345.45      356.09     13.26 o
  -1   5  24      111.04       90.22     10.60 o
   0   5  24     1008.02     1029.07     21.52 o
   1   5  24     1640.33     1507.90     36.88 o
   2   5  24      222.77      230.31     11.56 o
   3   5  24      253.56      269.27     13.60 o
   4   5  24       10.36       -0.76     17.48 o
  -5   6  24        5.14        7.52     17.44 o
  -4   6  24       46.98       42.51     10.54 o
  -3   6  24       14.85       29.96     15.38 o
  -2   6  24       15.64       15.05     15.11 o
  -1   6  24      767.22      732.56     21.77 o
   0   6  24      148.71      138.94      7.85 o
   1   6  24      481.94      457.22     14.27 o
   2   6  24       54.30       80.64      9.67 o
   3   6  24      260.57      271.28     13.93 o
   4   6  24       17.76       41.84     10.54 o
  -4   7  24        1.23        2.39     17.41 o
  -3   7  24       80.73      103.97     11.70 o
  -2   7  24       25.34       33.15     16.83 o
  -1   7  24       37.88       43.78      9.22 o
   0   7  24      301.17      299.85     11.64 o
   1   7  24        0.24        9.60     15.07 o
   2   7  24        0.03       19.13     16.70 o
   3   7  24       32.86       57.62     10.74 o
   4   7  24      192.79      196.78     13.46 o
  -4   8  24        8.26       -4.20     17.46 o
  -3   8  24       32.27       26.37     17.57 o
  -2   8  24       71.30       80.24     11.34 o
  -1   8  24       87.31       73.99     11.65 o
   0   8  24        8.91        7.73     17.27 o
   1   8  24       98.68       84.81     11.74 o
   2   8  24      156.22      175.16     12.59 o
   3   8  24      131.05      126.07     13.40 o
  -3   9  24        5.85      -12.35     17.75 o
  -2   9  24        0.10        3.13     17.59 o
  -1   9  24       25.27       26.90     19.47 o
   0   9  24       63.76       78.88      7.98 o
   1   9  24      216.49      214.99     14.00 o
   2   9  24       83.82       36.73     20.85 o
  -2  10  24       15.47        8.31     18.95 o
  -1  10  24        0.41       -9.87     18.57 o
   0  10  24        2.00       -4.16     12.76 o
   1  10  24      131.44      135.34     13.66 o
  -5   1  25       62.79       64.46     11.23 o
  -4   1  25       89.29       90.26      8.84 o
  -3   1  25       21.42        4.01     10.09 o
  -2   1  25       29.47       14.23     11.15 o
  -1   1  25        1.64       -3.35      9.90 o
   0   1  25       20.56       20.69      5.52 o
   1   1  25      596.75      603.64     12.87 o
   2   1  25      232.84      217.38      7.86 o
   3   1  25        6.10        5.37     10.10 o
   4   1  25        5.19        7.27     11.01 o
   5   1  25        1.01        3.41      8.49 o
  -5   2  25        1.28       -3.88     16.39 o
  -4   2  25        2.18       -3.48     15.45 o
  -3   2  25       17.73       12.57     15.02 o
  -2   2  25       26.79       33.89      8.64 o
  -1   2  25      238.49      251.00     10.60 o
   0   2  25      173.59      169.72      6.76 o
   1   2  25       19.86        9.62     14.80 o
   2   2  25      120.98      116.40      9.76 o
   3   2  25       17.09       17.75     15.40 o
   4   2  25        0.34      -16.07     16.07 o
   5   2  25       52.04       29.65     18.93 o
  -5   3  25      106.77      101.74     12.17 o
  -4   3  25        0.02       -7.10     15.58 o
  -3   3  25       27.88       27.01     14.36 o
  -2   3  25      135.41      142.84      9.73 o
  -1   3  25       15.99      -14.78     14.78 o
   0   3  25      415.29      397.05      9.04 o
   1   3  25        2.52        6.39     13.71 o
   2   3  25      693.96      676.79     20.43 o
   3   3  25       38.56       25.63     16.54 o
   4   3  25       32.53       23.00     10.16 o
   5   3  25       17.77        0.85     18.37 o
  -5   4  25       36.95       51.37     10.76 o
  -4   4  25       31.79       22.62     16.88 o
  -3   4  25      110.94      118.93      9.96 o
  -2   4  25      106.24       94.28      9.82 o
  -1   4  25       22.38        2.97     15.98 o
   0   4  25      176.36      144.20     20.13 o
   1   4  25       19.95       24.65     15.85 o
   2   4  25      310.12      305.50     12.21 o
   3   4  25       49.79       15.96     16.57 o
   4   4  25       56.81       62.73     10.78 o
  -5   5  25        1.14       10.02     17.48 o
  -4   5  25        2.51      -17.44     17.44 o
  -3   5  25       40.77       -0.69     18.22 o
  -2   5  25      367.49      356.04     12.73 o
  -1   5  25       89.71      -20.65     20.65 o
   0   5  25        0.43      -64.30     64.30 o
   1   5  25      419.60      420.68     13.80 o
   2   5  25      162.22      182.60     11.14 o
   3   5  25        0.22       28.78     14.71 o
   4   5  25        0.75        7.93     17.10 o
  -4   6  25       16.82      -11.79     17.68 o
  -3   6  25       28.50       10.83     17.73 o
  -2   6  25      245.49      239.37     12.21 o
  -1   6  25       24.30      -21.77     21.77 o
   0   6  25       67.71       40.06      9.63 o
   1   6  25       29.67       25.00     16.90 o
   2   6  25       10.57       -2.79     17.21 o
   3   6  25       45.03       37.15     11.05 o
   4   6  25       35.96       13.17     18.33 o
  -4   7  25        7.52      -13.15     17.59 o
  -3   7  25       18.65       -6.07     17.79 o
  -2   7  25       57.05       52.11     10.96 o
  -1   7  25        0.02      -17.50     17.50 o
   0   7  25      140.86      123.50     15.73 o
   1   7  25        3.25       12.12     15.98 o
   2   7  25      116.05      127.63     11.92 o
   3   7  25      113.53      115.65     12.44 o
  -3   8  25       19.15       22.41     18.26 o
  -2   8  25        1.02        1.52     16.23 o
  -1   8  25        0.83       -0.74     15.92 o
   0   8  25        0.00       12.05     11.30 o
   1   8  25        2.15       -5.29     16.01 o
   2   8  25       30.65       42.55     10.94 o
   3   8  25        4.24      -18.20     18.20 o
  -2   9  25       14.78       24.16     16.74 o
  -1   9  25       49.90       69.12     11.32 o
   0   9  25       36.69       32.74      9.28 o
   1   9  25      202.63      231.27     13.86 o
   2   9  25       22.59       30.30     10.67 o
  -1  10  25       42.19       69.01     11.99 o
   0  10  25        2.02       10.39     12.64 o
  -5   0  26       46.10       60.26     10.92 o
  -4   0  26        3.03        8.53     14.78 o
  -3   0  26       60.82       40.36      8.44 o
  -2   0  26       99.94       73.94      8.71 o
  -1   0  26       10.72        5.72     13.22 o
   0   0  26       84.37       68.63      6.08 o
   1   0  26       50.23       40.59      8.53 o
   2   0  26      230.66      212.43     10.72 o
   3   0  26      353.79      341.13     12.95 o
   4   0  26       41.69       45.97     10.25 o
   5   0  26      117.46      166.30     13.17 o
  -5   1  26       36.51       46.26      7.45 o
  -4   1  26       38.49       32.24      8.21 o
  -3   1  26        6.31       12.98      9.76 o
  -2   1  26      232.74      184.21      7.21 o
  -1   1  26      137.90      119.06      6.63 o
   0   1  26       58.91       60.90      7.35 o
   1   1  26       20.82       25.16     10.00 o
   2   1  26       57.95       50.33      9.60 o
   3   1  26       11.32        0.66     10.54 o
   4   1  26       58.23       59.33      7.58 o
   5   1  26       10.26        4.99     18.54 o
  -5   2  26       33.96       28.89     10.63 o
  -4   2  26       49.28       24.54     16.83 o
  -3   2  26       27.23        7.21     16.12 o
  -2   2  26        0.22      -12.17     14.56 o
  -1   2  26       43.68       47.11      8.82 o
   0   2  26        2.50       -5.59     11.99 o
   1   2  26       95.84      102.59      9.64 o
   2   2  26       34.64        5.02     16.14 o
   3   2  26       31.61       31.64     15.96 o
   4   2  26       26.81       41.10     10.76 o
  -5   3  26        0.34        5.72     17.79 o
  -4   3  26       20.98       19.87     16.86 o
  -3   3  26       15.74       -3.37     15.72 o
  -2   3  26      318.91      312.71     12.32 o
  -1   3  26      403.28      386.56     12.26 o
   0   3  26      363.99      321.80      8.74 o
   1   3  26       36.97       -9.13     15.09 o
   2   3  26      177.09      176.10     10.81 o
   3   3  26       67.74       49.23     10.69 o
   4   3  26       23.53       27.91     16.88 o
  -5   4  26        8.26        1.67     16.57 o
  -4   4  26       86.04       91.53     11.19 o
  -3   4  26        0.40       20.07     15.43 o
  -2   4  26       75.61       68.70      9.69 o
  -1   4  26      134.15      128.39     10.29 o
   0   4  26       20.70       10.84     11.51 o
   1   4  26      986.35      968.50     26.25 o
   2   4  26        4.86       22.08     15.07 o
   3   4  26       59.84       60.08     10.89 o
   4   4  26       59.73       52.75     11.39 o
  -4   5  26       54.18       60.32     10.98 o
  -3   5  26       45.43       60.28     10.65 o
  -2   5  26       14.81       29.02     14.98 o
  -1   5  26      440.11      402.57     15.40 o
   0   5  26       35.16       58.20     12.27 o
   1   5  26      102.40       93.28      9.91 o
   2   5  26        2.83       20.85     15.61 o
   3   5  26        0.47        4.49     15.85 o
   4   5  26       44.43       39.05     11.74 o
  -4   6  26        4.36        5.67     17.24 o
  -3   6  26       63.03       76.35     11.05 o
  -2   6  26       43.64       36.55     10.52 o
  -1   6  26       28.35       38.73      9.96 o
   0   6  26        5.09        3.12     21.72 o
   1   6  26       25.30       41.41     10.45 o
   2   6  26      120.80      106.69     11.92 o
   3   6  26       46.63       63.58     10.87 o
  -3   7  26       42.90       54.14     11.36 o
  -2   7  26       36.26       19.31     18.22 o
  -1   7  26       20.56        5.11     17.64 o
   0   7  26       31.69       30.32      8.90 o
   1   7  26        3.43       27.39     16.25 o
   2   7  26       11.12       -1.52     17.39 o
   3   7  26        0.02        4.06     17.82 o
  -3   8  26        7.52       -0.83     17.03 o
  -2   8  26       13.97        3.93     18.71 o
  -1   8  26        2.64       14.69     16.86 o
   0   8  26        9.98       11.87     13.64 o
   1   8  26        2.87       -5.49     17.15 o
   2   8  26       38.48       52.46     10.89 o
  -2   9  26        0.22       18.28     16.39 o
  -1   9  26       44.90       54.52     12.41 o
   0   9  26       11.75       14.13     12.53 o
   1   9  26       47.92       48.62     11.85 o
  -5   1  27       24.92       47.05      9.41 o
  -4   1  27       12.66       29.21      8.36 o
  -3   1  27       40.05       23.95     14.00 o
  -2   1  27      160.37      124.47      6.88 o
  -1   1  27       33.37       16.17      9.37 o
   0   1  27      245.50      231.95      5.41 o
   1   1  27       42.95       42.00      5.98 o
   2   1  27       40.76       35.19      9.40 o
   3   1  27        4.80       16.58      7.92 o
   4   1  27       11.18        5.19     12.47 o
  -5   2  27       63.43       99.24     11.70 o
  -4   2  27        6.20       21.72     15.87 o
  -3   2  27      112.69       96.18     10.67 o
  -2   2  27       62.66       64.21      8.86 o
  -1   2  27      133.07      130.22      9.67 o
   0   2  27       15.50       12.90      7.10 o
   1   2  27      205.77      207.98     10.81 o
   2   2  27       44.97       46.15      8.97 o
   3   2  27      133.07      116.87     11.45 o
   4   2  27       40.62       33.18     10.98 o
  -4   3  27       14.76        7.64     16.68 o
  -3   3  27        0.14       -2.79     15.74 o
  -2   3  27      295.61      245.65     11.90 o
  -1   3  27       37.89      -18.80     18.80 o
   0   3  27       36.24        9.52     11.63 o
   1   3  27       37.10       34.83      8.89 o
   2   3  27      158.00      151.63     10.98 o
   3   3  27       13.29       19.74     16.16 o
   4   3  27       39.87       65.70     10.94 o
  -4   4  27       14.84        9.69     10.14 o
  -3   4  27       30.80       30.94     17.73 o
  -2   4  27      126.79      147.41     10.72 o
  -1   4  27       36.08       29.22     16.79 o
   0   4  27      113.55       91.23      7.22 o
   1   4  27       22.82       29.56     15.96 o
   2   4  27        5.53      -11.16     15.98 o
   3   4  27        0.44      -15.76     16.39 o
   4   4  27       38.81       29.63     18.49 o
  -4   5  27        2.27       -1.61     17.77 o
  -3   5  27        1.99      -13.42     16.21 o
  -2   5  27       13.00       28.82     15.29 o
  -1   5  27      183.30       20.00     25.74 o
   0   5  27      181.35      163.46     14.52 o
   1   5  27       47.72       55.17     10.78 o
   2   5  27       13.17       26.03     15.94 o
   3   5  27       87.87      104.39     11.99 o
  -4   6  27       77.52       81.13     12.39 o
  -3   6  27        0.53       -8.53     16.25 o
  -2   6  27       17.28        4.40     16.48 o
  -1   6  27        1.90      -18.15     18.15 o
   0   6  27       13.26       -8.07     11.99 o
   1   6  27       36.60       35.41     11.05 o
   2   6  27      280.24      281.92     13.75 o
   3   6  27        3.90      -14.51     18.31 o
  -3   7  27        0.36      -17.90     17.90 o
  -2   7  27       43.96       43.31     11.68 o
  -1   7  27       36.55        9.11     18.22 o
   0   7  27        0.01      -11.86     11.86 o
   1   7  27       11.43       -6.16     17.44 o
   2   7  27      160.64      155.90     12.61 o
  -2   8  27       37.97       46.88     11.25 o
  -1   8  27       69.89       93.43     11.97 o
   0   8  27       31.69       28.86     11.34 o
   1   8  27        5.23      -10.56     17.97 o
   2   8  27        6.59       33.26     18.08 o
  -1   9  27       55.22       63.67     12.39 o
   0   9  27        4.82       14.72     19.98 o
  -4   0  28       21.50       13.80     16.68 o
  -3   0  28        2.94        3.51     16.32 o
  -2   0  28        2.72       -5.87     14.00 o
  -1   0  28      337.62      355.00     12.35 o
   0   0  28      179.87      154.58      7.38 o
   1   0  28       46.83       36.10      8.95 o
   2   0  28       51.99       54.23      9.89 o
   3   0  28       35.67       35.81     10.45 o
   4   0  28        5.53       15.29     16.99 o
  -4   1  28        1.63      -11.33     11.37 o
  -3   1  28      110.20      121.83      8.21 o
  -2   1  28        2.85       -7.54     14.43 o
  -1   1  28       73.97       40.53     10.65 o
   0   1  28       74.73       68.94      4.75 o
   1   1  28       11.38       21.00     10.32 o
   2   1  28       36.22       39.45      8.31 o
   3   1  28       10.69       11.48     11.29 o
   4   1  28       39.81       23.25     13.68 o
  -4   2  28       37.72       53.05     10.63 o
  -3   2  28        4.16        2.14     15.40 o
  -2   2  28      320.73      352.18     12.64 o
  -1   2  28       35.60       24.38     15.74 o
   0   2  28       25.94       20.69     30.34 o
   1   2  28       45.57       44.78      8.60 o
   2   2  28        6.47       -2.77     15.40 o
   3   2  28       87.55       88.41     11.23 o
   4   2  28       24.17       29.49     18.17 o
  -4   3  28       12.82       34.02     18.51 o
  -3   3  28      151.35      155.43     12.01 o
  -2   3  28      193.36      177.06     12.26 o
  -1   3  28      254.26      233.61     11.70 o
   0   3  28       84.12       95.09     16.99 o
   1   3  28       49.17       27.37     16.57 o
   2   3  28        9.44       11.32     15.67 o
   3   3  28       66.93       75.24     10.85 o
   4   3  28      338.22      385.54     15.78 o
  -4   4  28        3.89        8.93     17.06 o
  -3   4  28        0.21       21.70     16.05 o
  -2   4  28       94.78       99.55     11.27 o
  -1   4  28        9.00      -16.45     16.45 o
   0   4  28      245.88      227.44      8.45 o
   1   4  28       89.98      114.93     11.41 o
   2   4  28       29.11       45.01     10.09 o
   3   4  28       51.45       83.32     11.27 o
  -4   5  28       38.76        0.83     18.89 o
  -3   5  28        9.78       15.47     16.97 o
  -2   5  28       13.40       31.55      9.85 o
  -1   5  28       18.20      -21.25     21.25 o
   0   5  28       12.89        4.77     31.46 o
   1   5  28        1.59      -13.15     16.68 o
   2   5  28        1.41       23.33     16.61 o
   3   5  28        0.00       -1.61     17.59 o
  -3   6  28       38.37       20.90     18.20 o
  -2   6  28       60.81       74.03     11.07 o
  -1   6  28       24.33       20.27     11.77 o
   0   6  28       24.26       36.38     35.50 o
   1   6  28       63.10       30.47     19.36 o
   2   6  28       14.51       12.52     17.75 o
   3   6  28       35.83       26.61     11.36 o
  -2   7  28       49.07       75.44     11.61 o
  -1   7  28        1.53      -17.32     17.32 o
   0   7  28       38.77       16.21     13.38 o
   1   7  28       16.10       20.76     17.53 o
   2   7  28        1.37        9.02     17.37 o
  -1   8  28        0.08      -19.09     20.05 o
   0   8  28       17.33       27.19     11.04 o
   1   8  28        0.53      -15.98     19.62 o
  -4   1  29        3.28        3.38     11.75 o
  -3   1  29       42.19       29.30      8.63 o
  -2   1  29        3.53      -14.11     22.89 o
  -1   1  29       69.86       64.52     11.51 o
   0   1  29      121.70      116.21     11.33 o
   1   1  29        4.93       11.32      7.27 o
   2   1  29       10.36        8.47      8.19 o
   3   1  29        1.94      -11.82     11.82 o
   4   1  29       84.89       73.74      8.52 o
  -4   2  29      116.05      150.92     11.97 o
  -3   2  29      279.50      309.36     14.36 o
  -2   2  29       19.65       25.96     16.05 o
  -1   2  29       14.00       14.27     14.27 o
   0   2  29       20.58       23.26      9.92 o
   1   2  29        4.93       -3.46     15.87 o
   2   2  29        0.00        4.35     15.85 o
   3   2  29       94.22       95.22     11.56 o
  -4   3  29       15.13       29.54     17.28 o
  -3   3  29       75.64       77.02     11.21 o
  -2   3  29        5.84       -2.86     16.68 o
  -1   3  29       14.94      -21.79     21.79 o
   0   3  29        4.50       11.36     11.10 o
   1   3  29       86.82       71.62     11.01 o
   2   3  29        0.93        1.47     16.30 o
   3   3  29        6.90       19.87      9.91 o
  -4   4  29        0.60      -18.08     18.08 o
  -3   4  29       36.31       18.08     10.89 o
  -2   4  29        5.52        8.10     16.30 o
  -1   4  29       27.72      -13.04     17.75 o
   0   4  29        0.55      -11.80     11.80 o
   1   4  29       85.78      100.37     11.39 o
   2   4  29       41.79       28.04     18.28 o
   3   4  29        8.54      -13.77     18.84 o
  -3   5  29        1.12        4.02     16.77 o
  -2   5  29        6.16        3.80     16.01 o
  -1   5  29       26.01       16.50     17.97 o
   0   5  29      110.63      119.84      8.20 o
   1   5  29        2.20       12.95     16.77 o
   2   5  29        1.41       12.52     16.12 o
   3   5  29      214.19      238.23     14.78 o
  -3   6  29       13.17       24.04     11.05 o
  -2   6  29       17.93       21.37     10.92 o
  -1   6  29       62.14       54.76     11.70 o
   0   6  29       52.31       65.54      7.69 o
   1   6  29      109.07      116.45     12.30 o
   2   6  29        2.19       11.39     17.28 o
  -2   7  29       32.17       46.86     12.14 o
  -1   7  29        9.05        3.28     17.66 o
   0   7  29       90.98       91.00     13.52 o
   1   7  29       11.20      -19.45     19.45 o
  -4   0  30       23.96        6.61     18.35 o
  -3   0  30        8.53       23.66     15.32 o
  -2   0  30        0.93       30.30     15.20 o
  -1   0  30        4.62       10.49     14.78 o
   0   0  30       16.97        9.44     10.45 o
   1   0  30       11.49       -4.26     16.03 o
   2   0  30       98.44      103.52     11.59 o
   3   0  30        7.61        6.36     16.01 o
  -4   1  30       73.12       92.90      7.92 o
  -3   1  30       14.40        9.02      8.70 o
  -2   1  30       29.67       26.17     10.99 o
  -1   1  30        2.46      -21.76     21.76 o
   0   1  30       37.15       43.87      5.51 o
   1   1  30        8.54       -2.47     30.66 o
   2   1  30        0.36       20.42      7.89 o
   3   1  30       15.61       16.87      9.11 o
  -4   2  30        1.94       25.09     17.01 o
  -3   2  30        0.00        5.43     15.76 o
  -2   2  30       28.75       21.99     16.65 o
  -1   2  30        0.01        4.26     16.50 o
   0   2  30       32.31       38.23      7.18 o
   1   2  30       23.90       22.37     16.41 o
   2   2  30       17.89       -6.81     16.19 o
   3   2  30        0.22       -2.43     17.64 o
  -3   3  30      147.08      181.77     13.28 o
  -2   3  30       29.08       21.66     17.73 o
  -1   3  30       38.81       20.61     17.06 o
   0   3  30       48.45       48.83      7.14 o
   1   3  30        5.66        7.48     16.34 o
   2   3  30       12.81       11.83     10.02 o
   3   3  30       66.55       89.35     11.56 o
  -3   4  30        0.25        4.84     16.54 o
  -2   4  30       36.83       35.25     17.68 o
  -1   4  30        0.11      -12.84     17.68 o
   0   4  30        3.21       11.46     11.22 o
   1   4  30        7.73        9.20     16.39 o
   2   4  30       66.15       57.09     11.30 o
  -3   5  30       44.50       33.31     17.86 o
  -2   5  30       30.45        7.90     18.75 o
  -1   5  30        0.41      -17.21     17.21 o
   0   5  30       22.41       26.81     12.36 o
   1   5  30        0.02       -3.97     16.03 o
   2   5  30       53.01       61.64     11.63 o
  -2   6  30      147.29      196.33     13.84 o
  -1   6  30       27.20       -5.69     19.98 o
   0   6  30        0.73       -8.44     12.11 o
   1   6  30       67.93       31.30     19.29 o
  -1   7  30       21.48      -16.97     19.24 o
   0   7  30       56.16       50.69     11.50 o
  -3   1  31       54.28       47.47      9.44 o
  -2   1  31        4.41       -1.34     17.92 o
  -1   1  31        9.45       -9.82     11.37 o
   0   1  31       92.06      108.27      5.61 o
   1   1  31       21.58       27.11      8.33 o
   2   1  31       10.50       10.43     13.25 o
   3   1  31       15.62       30.45      8.81 o
  -3   2  31       56.69       58.00     11.14 o
  -2   2  31       20.94       13.75     10.52 o
  -1   2  31        0.28      -16.65     16.65 o
   0   2  31       12.74        9.58     11.93 o
   1   2  31       64.37       81.13     10.85 o
   2   2  31        2.52       -3.15     16.30 o
  -3   3  31       26.23        9.82     18.51 o
  -2   3  31        7.80       27.24     15.58 o
  -1   3  31       19.91       -2.30     17.19 o
   0   3  31        0.00       -6.72     11.81 o
   1   3  31        4.95       -3.91     15.76 o
   2   3  31        0.56       -4.02     16.57 o
  -2   4  31       29.71       47.26     11.12 o
  -1   4  31        0.17       -4.73     16.72 o
   0   4  31       29.07       32.82      8.88 o
   1   4  31       22.29       11.99     18.02 o
   2   4  31       13.11        6.56     17.46 o
  -2   5  31        2.68      -18.55     18.55 o
  -1   5  31        3.48        1.63     17.41 o
   0   5  31       23.15       33.81     23.49 o
   1   5  31        0.00        8.35     10.00 o
  -1   6  31        9.32       18.57     17.50 o
   0   6  31       53.68       56.10      9.62 o
  -3   0  32       32.99       18.60     11.01 o
  -2   0  32        6.04       32.22     16.32 o
  -1   0  32        7.50        1.52     15.92 o
   0   0  32       55.70       74.37      7.62 o
   1   0  32      120.92      136.16     11.61 o
   2   0  32       57.60       73.47     10.94 o
  -3   1  32        0.66        8.72     12.00 o
  -2   1  32        5.53      -12.22     12.22 o
  -1   1  32        9.90       34.77      8.25 o
   0   1  32       71.59       88.00      5.75 o
   1   1  32       25.33        7.98     16.35 o
   2   1  32        2.68        1.92     12.19 o
  -3   2  32       30.13       40.21     11.30 o
  -2   2  32        1.35       17.53     15.58 o
  -1   2  32       29.64        8.53     17.79 o
   0   2  32        9.07       12.47     11.47 o
   1   2  32        9.62       18.11     17.12 o
   2   2  32        3.44        9.85     16.21 o
  -2   3  32        9.56        8.93     16.72 o
  -1   3  32        0.85      -18.46     18.46 o
   0   3  32        5.95        8.52      8.64 o
   1   3  32        0.13      -10.58     16.88 o
   2   3  32        1.76        2.50     16.30 o
  -2   4  32        1.03       10.89     10.34 o
  -1   4  32       13.81       -1.65     17.61 o
   0   4  32        2.04       15.77     11.33 o
   1   4  32       16.12      -18.82     18.82 o
  -1   5  32        9.67       11.01     17.86 o
   0   5  32        1.47      -12.34     12.34 o
  -2   1  33       23.21       33.76      8.69 o
  -1   1  33       17.13        3.29      9.16 o
   0   1  33        2.82       -8.58      8.58 o
   1   1  33       89.90       81.12      8.31 o
  -2   2  33       16.43        4.98     18.53 o
  -1   2  33        6.65      -19.67     19.67 o
   0   2  33        1.52      -12.56     12.56 o
   1   2  33        4.99       19.71     10.23 o
  -1   3  33       62.31      -21.81     21.81 o
   0   3  33       40.26       39.27      7.63 o
   1   3  33       32.79       35.61     17.86 o
  -1   0  34       13.95       24.96     16.81 o
   0   0  34       45.13       54.04      7.91 o
  -1   1  34        0.26      -13.06     13.06 o
   0   1  34      107.44      133.41      8.05 o
 
